# Supplementary material for: Human CARMIL2 deficiency underlies a broader immunological and clinical phenotype than CD28 deficiency
Source: J Exp Med. 2022 Dec 14;220(2):e20220275. doi: 10.1084/jem.20220275 (PMC9754768; doi:10.1084/jem.20220275)
Supplement: Table S3 — shows raw RNA-seq data. [file JEM_20220275_TableS3.xlsx]

## Sheet: Naive CD4 T cells
Table S3. RNA-seq on naive CD4+ T cells from two CARMIL2-deficient patients, one CD28-deficient patient, and four healthy controls at steady state and following 2 h of the indicated stimulations
	CARMIL2 deficient patients are referred as "P10" and "P11"
	CD28 deficient patient is referred as "CD28"
	"P" reffers to CARMIL2 deficient patients for statistical analysis
	NS (P vs Ctls)		anti-CD3 (P vs Ctls)		anti-CD3 vs NS (Ctls)		anti-CD3/CD28 (P vs Ctls)		anti-CD3/CD28 vs NS (Ctls)		anti-CD3/CD28 vs CD3 (Ctls)		PMA (P vs Ctls)		PMA vs NS (Ctls)		log2 CPM
Genes	Log2 FC	P adj	Log2 FC	P adj	Log2 FC	P adj	Log2 FC	P adj	Log2 FC	P adj	Log2 FC	P adj	Log2 FC	P adj	Log2 FC	P adj	Ctl3_NS	Ctl3_CD3	Ctl3_CD28	Ctl3_CD3.CD28	Ctl3_PMA	CD28_NS	CD28_CD3	CD28_CD28	CD28_CD3.CD28	CD28_PMA	Ctl1_NS	Ctl1_CD3	Ctl1_CD28	Ctl1_CD3.CD28	Ctl1_PMA	Ctl2_NS	Ctl2_CD3	Ctl2_CD28	Ctl2_CD3.CD28	Ctl2_PMA	Ctl5_NS	Ctl5_CD3	Ctl5_CD28	Ctl5_CD3.CD28	Ctl5_PMA	P10_NS	P10_CD3	P10_CD28	P10_CD3.CD28	P10_PMA	P11_NS	P11_CD3	P11_CD28
A1BG	0.902085	0.264487	0.665251	0.698295	-0.278329	0.783293	0.530274	0.696167	-1.07734	0.053003	-0.821049	0.448687	0.513248	0.708254	-0.927325	0.0790055	3.46953	3.52621	3.33846	2.08619	1.68142	2.20496	1.80523	3.17979	1.76115	0.207516	3.08575	1.38481	3.08425	0.948106	1.81283	3.10326	2.70135	2.68217	2.05029	1.45058	2.73784	2.44131	3.93634	2.16862	1.77786	4.26486	3.86613	3.76528	2.84797	2.14791	2.97213	2.31135	3.17283
A1BG-AS1	-0.484982	0.573698	-0.720707	0.521943	-0.172601	0.828015	-0.358575	0.731155	-0.364606	0.491227	-0.210552	0.830654	-0.169861	0.901729	-0.682717	0.142342	3.69901	3.37421	4.22299	3.38164	2.85134	3.06746	2.80523	3.65622	2.98354	0.622554	3.42279	3.16242	3.54991	2.32662	1.67532	4.10326	3.52078	4.10843	3.41952	3.10266	4.49273	4.32583	4.31074	3.99459	3.00025	3.75336	3.2208	3.9701	3.49183	2.60043	2.56878	2.55236	3.01671
A2M	-0.334757	0.738806	-0.216254	0.947143	-0.385314	0.721432	-0.00740854	0.995979	-0.422162	0.525697	-0.0599271	0.973492	-0.636223	0.740122	-1.12859	0.0409279	2.78147	3.66371	2.72549	2.62675	1.68142	4.89528	4.09063	4.70062	3.72051	1.94448	3.00775	2.16242	1.01386	0.948106	0.675325	3.5038	2.07332	3.0041	3.22021	1.64322	2.98577	1.0628	3.64089	2.16862	1.77786	2.3687	-0.064607	1.20457	1.65533	-0.515051	2.65897	3.20947	4.03717
AAAS	-0.0527373	0.933404	0.116784	0.889882	-0.095751	0.824562	0.134531	0.763806	-0.174702	0.524294	-0.098252	0.818854	-0.0871936	0.9095	-0.721807	0.0038881	5.62278	5.70678	5.93264	5.71422	5.10768	6.10308	5.51947	6.14004	5.52196	4.57675	6.35353	5.70674	6.41985	5.44636	4.41949	6.28595	5.86181	6.0041	5.665	4.75175	5.99523	6.00765	6.48524	5.76447	4.71646	5.5651	5.87791	6.19098	5.64887	4.65487	6.01119	5.98634	6.09688
AACS	0.169249	0.811504	0.217497	0.870634	-0.0378007	0.966058	0.579739	0.286398	-0.178935	0.702765	-0.161449	0.856265	0.419568	0.579745	-0.57177	0.147623	4.4189	3.86725	4.9418	4.40811	3.92935	5.91546	5.39019	5.62201	5.24944	4.14612	5.59271	5.41034	5.52482	5.08561	4.52332	5.15985	4.78381	4.96757	4.29821	3.16679	5.46577	5.48233	5.35138	5.08422	4.1929	4.91302	4.69028	5.15876	4.8592	4.14791	5.36277	5.6267	5.23616
AAED1	0.930206	0.0789019	-0.00670974	0.997709	0.484239	0.367101	0.436476	0.506339	0.230765	0.608793	-0.272896	0.691089	0.45991	0.621113	-0.121749	0.817662	4.33947	4.68541	4.25273	4.08619	3.38186	4.60351	4.68787	4.56312	4.17619	3.83201	3.83783	3.96977	4.39237	3.75546	2.93836	3.66886	4.0062	4.07449	3.78725	2.55011	4.41027	4.80696	4.79617	4.54207	4.16252	4.57381	4.23917	4.32558	3.84797	3.45458	4.97213	4.53842	5.06734
AAGAB	-0.491765	0.23209	-0.680758	0.125523	0.204713	0.576155	-0.342805	0.399623	-0.16521	0.575836	-0.387421	0.254227	-0.120713	0.853287	-0.116125	0.694461	6.37973	6.4331	6.53889	6.14245	5.78994	5.82235	5.72409	6.27093	5.89501	5.36402	5.92529	6.05319	5.99571	5.39436	5.61078	6.34815	6.55052	6.54015	6.05778	5.13508	6.57073	6.39192	6.56516	5.94759	5.77786	5.57381	5.7233	5.86563	5.37154	5.25754	5.64249	5.63328	5.69478
IL2	-2.02846	0.800835	-3.20954	0.650346	1.13391	0.773999	-2.25093	0.00654826	6.73378	5.27512e-08	5.55899	1.99117e-07	-7.33875	0.000109444	5.74491	1.79511e-06	-0.388452	-0.380682	-1.36198	3.01907	2.14085	-1.25447	-1.19477	-1.34378	-0.408773	4.35047	-1.16217	-0.422545	-1.30807	5.11803	2.44086	-1.54059	-1.38611	-1.31783	2.92476	2.64322	-0.262155	0.32583	0.766419	4.23275	3.6954	-1.80122	-2.06461	-2.11736	0.847974	-2.09991	-2.38542	-2.14808	-0.52761
AAMDC	1.08347	0.170804	0.502665	0.748233	0.0595673	0.958434	0.461492	0.672273	-0.085262	0.922505	-0.165721	0.898971	0.549837	0.635086	0.0638629	0.92544	2.51844	3.14288	1.44538	1.79668	2.14085	2.44597	2.89269	2.97815	2.98354	1.94448	3.48168	2.48435	2.49929	2.94811	1.52332	2.3663	2.07332	3.20573	2.71325	2.89115	2.32281	2.64776	3.57377	1.70918	2.06737	3.28624	3.45895	3.20457	2.80217	2.2923	3.76433	2.55236	3.72032
AAMP	-0.112755	0.801077	0.0163642	0.983813	0.26608	0.280173	-0.0091698	0.98284	0.379752	0.0289831	0.0948936	0.757574	0.360114	0.285114	0.233725	0.23255	7.6614	7.74602	7.84259	7.73528	7.3432	7.22935	7.50913	7.41445	7.70236	7.25555	7.50316	7.63545	7.43677	7.53006	7.16397	7.37229	7.60257	7.47333	7.65762	6.95611	7.60512	7.56742	7.76642	7.712	7.17018	7.03483	7.6462	7.45439	7.48641	7.29659	7.35773	7.65766	7.36113
AAR2	-0.0585281	0.91423	-0.168555	0.820414	0.327815	0.285884	-0.151513	0.726679	0.430135	0.072594	0.082698	0.868379	0.115885	0.848889	0.39798	0.101852	6.72007	7.09505	6.89541	6.93054	6.38186	6.50042	6.87132	6.59874	6.74097	6.9624	6.75669	6.81586	6.5928	7.02706	6.83318	6.8688	6.75344	6.74287	6.7691	6.27985	6.28474	6.59885	6.47608	6.54839	6.21527	6.35865	6.68023	6.57961	6.62933	6.35942	6.41224	6.62999	6.03209
AARS	-0.610294	0.0865908	-0.164318	0.807405	0.475741	0.103279	-0.393296	0.266365	0.76192	0.00237242	0.26833	0.494979	0.145473	0.821265	1.32222	7.77492e-07	8.30155	8.18917	8.43568	8.58531	8.55332	7.99109	8.64443	7.96229	8.65192	9.0686	7.67072	8.52582	7.7143	8.31268	9.12983	7.98884	8.18184	7.79069	8.27268	8.19397	8.26532	8.61123	7.97262	9.03786	9.05295	7.13541	8.06339	7.78502	8.03161	8.77035	7.35267	8.37352	7.05735
AARS2	-0.755997	0.0802563	-0.0036574	0.998372	-0.120201	0.827327	-0.561014	0.116238	0.0889991	0.782108	0.192134	0.701079	-0.496809	0.299179	0.226241	0.447857	5.58883	4.8861	5.78777	5.61544	5.36792	5.43203	5.24817	5.57509	5.31915	4.87048	5.49604	5.48435	5.97733	5.28439	5.5918	6.11762	5.7938	5.65945	5.45401	5.08617	5.32281	5.18381	5.76642	5.59183	4.94778	4.69063	5.23001	5.36646	4.82525	4.78263	4.66986	5.48854	4.79432
AASDH	0.27175	0.678432	-0.037938	0.979477	-0.265989	0.569187	0.242497	0.746579	-0.59996	0.073041	-0.351046	0.534636	-0.523494	0.606	-1.05167	0.0019138	4.7613	4.20428	4.36594	3.94868	3.26638	4.50042	3.71212	4.90415	4.31915	2.87048	4.74472	4.24988	4.90139	3.32662	2.52332	4.66886	4.31433	4.70454	4.10918	3.34366	4.26141	3.9888	4.42938	3.61608	2.77786	4.95366	4.32771	4.4676	4.20553	2.80688	4.28701	3.91801	4.77007
ARC	-1.92413	0.380443	-0.278041	0.953738	2.58521	0.00440997	0.00970147	0.995872	5.83199	6.68911e-29	3.2408	0.00353938	-0.697951	0.419726	3.04275	6.51099e-08	1.4189	2.52621	0.959951	5.58095	4.03897	-0.254467	4.19755	0.656225	5.05066	6.44273	0.422789	4.62185	1.2769	7.32315	3.05384	1.45941	2.70135	1.0041	6.11638	3.55011	1.05977	1.54822	0.766419	5.97597	2.41529	-1.80122	3.74275	0.204568	6.93809	2.48495	-0.0634913	1.43688	0.47239
AATF	-0.272826	0.501838	-0.612816	0.112658	0.484709	0.0249938	-0.203531	0.539131	0.470405	0.0159154	-0.0325152	0.934146	-0.0174707	0.975903	0.607584	0.00160965	7.15844	7.19675	7.26373	7.28139	6.95288	6.67627	6.88204	6.68413	7.21328	7.05718	6.68958	7.33568	6.89161	6.96603	7.0399	7.10326	7.39196	7.42364	7.20342	6.89589	7.02786	7.37022	6.94301	7.39569	7.09979	6.56946	6.81191	6.56914	6.87864	6.92235	6.44113	6.58663	6.37928
ABALON	0.695374	0.324999	-0.084575	0.961592	0.105656	0.903755	-0.0632765	0.958681	-0.432638	0.440067	-0.556587	0.48272	-0.513747	0.613102	0.0222597	0.966728	3.821	3.78924	3.03034	2.71422	3.00335	3.26909	3.39019	3.78551	2.83915	3.26641	3.53827	2.89938	3.21549	1.94811	2.16075	2.98297	3.47187	3.68217	2.71325	3.10266	3.26141	3.2003	2.64089	3.40962	3.06737	3.62504	2.93539	3.49735	2.80217	2.14791	4.09031	3.55236	4.19121
ABAT	-0.0956133	0.913764	0.430287	0.752997	-0.359689	0.629238	-0.407116	0.63291	0.068429	0.885512	0.416834	0.610998	-1.12083	0.024639	1.46655	5.38832e-06	3.89695	2.94125	4.36594	3.98431	5.00335	3.60351	3.66321	4.04854	2.98354	4.52944	3.83783	4.27789	3.49929	3.32662	5.24821	4.26676	3.0062	3.38261	3.71325	4.55011	3.78224	2.9888	3.93634	3.99459	4.09979	3.75336	3.88959	3.81338	3.87034	3.68135	3.49722	3.78265	3.66879
ABCA1	-1.47176	0.134978	-0.848452	0.672349	-0.37095	0.767037	-1.52291	0.161009	0.366737	0.674943	0.72136	0.623957	-2.00932	0.0978831	-0.0251192	0.974736	3.36644	3.20428	3.88595	4.08619	3.07374	2.833	1.80523	3.30008	1.91316	0.207516	1.83783	0.162417	2.15136	0.21114	-0.0616407	3.45941	3.13745	3.26713	3.3233	2.64322	2.98577	2.0628	3.98881	3.03111	2.6954	1.00613	1.52036	1.05257	1.93544	-0.100014	1.70204	1.85192	2.64232
ABCA11P	-0.14503	0.914576	-0.127969	0.958965	-0.115534	0.927591	-0.802704	0.381187	0.376197	0.544917	0.477191	0.652649	-0.46787	0.698632	0.55981	0.323383	2.78147	2.31976	3.68242	3.01907	3.32527	3.38939	2.39019	3.90415	2.59123	2.20752	2.15975	2.66492	2.15136	2.53307	1.93836	3.31739	3.07332	3.07449	3.27268	2.96515	2.32281	1.0628	2.98881	2.29415	2.06737	2.10567	2.32771	2.4062	1.75486	2.2923	2.52147	2.24423	2.69478
ABCA2	0.0677475	0.965138	0.13284	0.960188	0.404222	0.747325	1.35563	0.185842	-0.33507	0.725236	-0.754504	0.614799	0.94491	0.563636	-0.741585	0.365696	2.19651	1.20428	2.33846	1.21172	1.00335	2.99346	2.80523	3.17979	2.67869	2.08199	3.08575	3.78691	3.21549	2.94811	2.26029	2.45941	1.93581	2.26713	1.46532	0.643223	1.73784	2.32583	2.50338	0.709185	-0.392065	1.65821	2.10532	2.58308	2.89237	1.60043	2.65897	3.20947	2.69478
ABCA3	-0.420412	0.73105	0.600538	0.712141	-0.770673	0.372727	-0.372723	0.784793	-0.587509	0.40612	0.158262	0.902302	0.119128	0.965944	-2.00379	0.00544783	1.78147	2.20428	1.80795	2.43411	0.266381	3.44597	3.32879	3.94163	2.67869	1.94448	3.36139	1.89938	2.7794	2.53307	0.675325	3.88567	2.42124	3.0041	1.63525	0.643223	2.43828	2.2003	3.57377	2.29415	1.1929	2.65821	2.39482	3.05257	2.37154	0.899986	2.13814	2.9812	2.05735
ABCA5	-0.327248	0.601065	0.111968	0.935363	-0.133818	0.777187	-0.308553	0.625776	0.384039	0.199545	0.498689	0.232513	-0.574509	0.34274	0.760736	0.0180542	4.63392	4.4773	4.70411	5.10249	5.51431	4.36024	3.97515	4.38415	3.94878	3.87048	5.02765	4.43544	4.7794	4.55691	4.13476	5.04437	4.72241	4.76963	4.80517	5.32972	4.69204	4.59885	5.31074	5.35304	4.71646	4.64172	5.00148	4.4218	5.02788	4.46984	3.86251	4.17384	4.61535
ABCA7	-0.958344	0.583137	1.47322	0.0170471	-0.199441	0.915034	0.525452	0.144159	0.684177	0.459116	0.864907	0.0900675	0.503997	0.518583	0.545444	0.565096	3.89695	3.94125	4.39291	5.47224	5.6587	5.10308	4.61258	5.84605	4.87663	5.04882	5.49604	5.42294	5.86186	5.27003	4.79634	6.08876	4.78381	4.26713	5.31081	5.21308	2.82531	4.02627	6.19268	5.75358	3.60793	3.84263	5.58644	5.15876	6.02788	4.81885	3.89998	6.55582	5.75779
ABCB1	-0.393532	0.712639	-0.355947	0.8454	0.0917732	0.947188	-0.0491766	0.984787	0.229065	0.856671	0.119345	0.964071	-0.326741	0.779228	1.02975	0.0658198	3.51844	3.61932	4.06429	3.79668	3.63561	2.833	3.19755	2.74369	2.29167	4.59983	4.88222	5.0204	5.13488	4.89296	5.46192	4.34205	3.74317	4.51506	4.10918	4.34366	2.73784	2.2003	2.35138	1.51654	3.41529	2.59109	3.14485	2.88264	3.0179	3.35942	3.98962	4.00166	3.47239
ABCB10	-0.406323	0.426704	0.149957	0.921426	-0.877198	0.0102635	0.226739	0.755954	-1.20629	1.21272e-05	-0.348775	0.605112	0.684951	0.548686	-2.91995	1.35352e-16	5.13511	4.64169	5.22299	4.24146	2.14085	5.18848	4.58659	5.39769	4.42412	2.71002	5.45254	3.96977	5.39237	3.67057	1.52332	5.25382	3.70135	5.03972	3.82288	1.64322	5.14724	4.38472	5.44824	3.35304	2.06737	4.24317	3.69028	4.48255	3.84797	2.42355	4.9092	4.8292	5.01671
ABCB6	-0.689643	0.38043	0.553077	0.623343	0.0763487	0.933724	0.418673	0.540938	0.723806	0.106953	0.629452	0.375071	0.573466	0.535672	0.137165	0.783808	3.19651	2.61932	3.03034	3.75604	3.38186	2.55289	1.61258	3.74369	3.34611	2.32299	3.36139	3.86286	3.69193	3.67057	2.3534	4.01399	3.36877	2.85209	3.46532	3.55011	3.43828	3.64776	3.98881	4.70918	2.77786	2.59109	3.63583	3.37449	4.37154	2.75797	2.65897	4.24423	4.09688
ABCB7	-0.365703	0.4783	-0.412032	0.587078	0.0834249	0.87358	-0.493436	0.249725	0.123181	0.686554	0.0211328	0.973492	-0.480066	0.350217	0.0349363	0.909617	5.31199	4.90472	5.48351	5.00179	5.02127	5.22127	5.23149	5.17979	4.85801	4.73108	5.52433	5.47227	5.26179	5.11803	4.60132	5.20087	4.98893	4.94896	5.27268	4.45058	5.13016	5.39908	5.22585	5.21698	4.77786	4.89921	4.90118	4.59689	4.75486	4.14791	4.48495	4.6721	5.02698
ABCB8	-0.380014	0.510961	0.384736	0.633533	-0.0389242	0.956885	-0.0597515	0.92172	0.114118	0.775433	0.131335	0.840593	0.061379	0.93087	0.0116558	0.973474	4.78147	4.5966	5.03034	5.05302	4.87124	5.28469	5.05316	5.82615	4.78105	4.59983	5.83783	5.4601	5.83148	5.42059	4.86119	5.73553	5.63625	5.31153	5.10918	4.81315	5.2297	5.0628	5.81081	5.51654	4.83675	4.62504	5.41921	5.16804	5.26583	4.74548	5.02397	5.79443	4.72032
ABCC1	-1.0951	0.0149113	-0.416789	0.488687	-0.289583	0.579686	-0.976479	0.00339683	0.0297344	0.952564	0.301867	0.523498	-1.11775	5.11413e-05	0.0130697	0.971228	7.15458	6.65824	7.59802	7.33411	7.00785	6.83829	6.29708	6.80597	6.34611	6.37075	6.70819	6.50227	6.59882	6.31966	6.63417	8.07227	7.36208	7.58304	7.39014	6.74126	7.00931	6.82302	7.19268	7.15627	6.4783	6.17606	6.3191	6.60374	6.20992	5.61423	5.79449	6.56959	5.83579
ABCC10	-0.100498	0.905768	0.450662	0.589492	-0.460109	0.427588	0.224941	0.69928	-0.472985	0.237578	-0.028835	0.969448	-0.25691	0.767746	-0.774901	0.0473589	4.61155	4.04558	4.80795	4.98431	3.63561	5.56571	5.16278	6.20312	5.03417	3.71002	5.74472	5.06931	5.98655	4.38107	3.67532	5.9672	4.89929	5.29688	4.75073	4.57396	4.76021	4.80696	5.81081	4.40962	3.92986	4.91302	4.86613	5.72184	4.99772	3.83072	5.16917	5.46663	5.33037
ABCC4	-0.18808	0.837767	-0.0565138	0.970459	-0.526782	0.393787	-0.657633	0.353867	-0.325206	0.553649	0.177073	0.841793	-0.00922785	0.994358	-0.259974	0.605075	3.56574	3.61932	4.16158	3.43411	2.85134	4.13785	3.50567	4.30008	3.59123	2.79248	5.00775	4.19216	5.37843	4.3541	3.96811	4.8688	3.61389	4.07449	3.3233	4.03554	3.9473	3.54822	3.57377	4.06674	3.1315	4.26486	3.88959	4.48255	3.24029	3.94438	3.76433	3.46663	3.17283
ABCC5	-0.475781	0.503004	-0.0387959	0.981777	-0.481909	0.439039	-0.225402	0.79248	-0.655631	0.115438	-0.193587	0.804163	-0.500535	0.658739	-1.49025	0.000429386	3.69901	3.70678	3.99557	3.71422	2.85134	4.78993	4.05316	5.14808	3.44921	2.52944	5.24722	4.62185	5.18379	3.83563	2.60132	5.01399	3.93581	4.0041	3.59461	3.10266	4.5192	3.82833	5.13565	4.06674	1.92986	4.05676	3.81804	4.18642	2.75486	1.80688	3.97213	4.20947	4.70761
SPRY1	-0.381291	0.781644	-0.286963	0.893425	0.120624	0.926637	-0.103983	0.889543	2.95489	2.02066e-12	2.81621	1.29782e-11	-2.3302	0.0152484	1.0969	0.0794799	3.36644	3.14288	2.44538	4.9666	4.07374	2.06746	3.61258	2.11566	3.05066	2.20752	1.64518	2.48435	2.39237	5.70299	2.05384	2.70733	2.52078	3.20573	5.2855	2.10266	2.05977	1.74087	3.08835	4.63992	3.1315	1.65821	2.18332	2.20457	4.58944	-0.100014	2.25844	2.31135	2.69478
ABCD3	-0.168507	0.728827	0.0375534	0.975388	-0.336168	0.423458	-0.52584	0.164071	-0.214023	0.381485	0.10318	0.867786	0.128465	0.862326	-0.453993	0.0887416	5.80137	4.99436	6.26738	5.78663	4.85134	6.38216	5.99505	6.16402	5.6136	4.87048	6.26409	5.54324	6.28439	5.31268	5.36462	6.11762	5.48425	5.88184	5.58426	4.59742	6.17247	6.15026	6.0641	5.77527	5.16252	5.50256	5.50525	5.88264	4.80217	5.13839	5.87197	5.74066	5.95352
ABCD4	-0.40774	0.569891	0.386258	0.546392	-0.205332	0.764091	0.153596	0.751732	-0.280685	0.536405	-0.0993703	0.846335	0.120821	0.876879	-0.692585	0.0705074	4.80137	5.29174	5.9418	5.42117	5.00335	5.06746	5.28096	6.0571	4.91316	2.87048	6.48168	5.4601	6.51848	5.48416	4.56285	6.43095	5.87127	6.06587	5.27268	4.55011	5.3672	5.52223	6.31074	5.29415	4.30837	5.08142	5.69694	5.70919	5.41022	4.32625	5.46633	6.13269	6.31369
TNFSF14	0.469803	0.628325	-0.033658	0.983813	2.27795	1.65809e-05	-0.416634	0.760669	4.8913	2.17466e-13	2.59598	0.00135277	-1.16001	0.0503245	2.61381	1.12363e-09	2.61155	5.18917	3.33846	6.9666	5.57624	3.50042	6.05316	3.74369	6.01749	6.00626	3.48168	6.404	3.7794	8.90463	4.56285	2.70733	5.05683	2.48952	7.78274	5.10266	4.35255	4.82833	4.22585	7.61608	6.05088	3.4467	5.62189	3.5265	7.70751	3.25754	3.88137	5.32765	3.37928
COL1A1	0.547331	0.8997	2.466	0.292412	0.78304	0.792271	0.630035	0.62828	3.36522	0.00360049	2.5801	NA	-0.736187	0.449502	5.39905	6.23596e-09	-0.388452	0.20428	0.638023	0.626754	3.32527	-1.25447	1.12716	-1.34378	-1.40877	0.622554	-0.162173	-0.422545	-1.30807	2.21114	1.93836	0.0443678	-0.386114	0.267132	2.37221	4.28708	-1.26216	0.32583	1.18146	1.70918	3.51483	-0.216262	2.32771	-2.11736	2.84797	2.80688	-0.800457	0.851916	1.05735
LIF	-4.02295	0.325833	0.516096	0.924427	0.110039	0.975602	0.321462	0.789011	2.76017	0.00384212	2.61473	NA	-0.485065	0.871885	1.32966	0.372115	0.611548	-0.380682	1.22299	1.79668	0.266381	-0.254467	0.39019	0.241187	-0.408773	-1.37745	-1.16217	-1.42255	-1.30807	1.62618	-1.6466	-1.54059	0.198849	-1.31783	2.46532	1.45058	1.32281	1.32583	1.76642	2.95711	1.41529	-1.80122	-0.479644	-2.11736	2.65533	0.707341	-2.38542	1.02184	-2.11257
ABCF3	-0.272114	0.465306	0.0323057	0.967543	-0.143899	0.5945	-0.18391	0.633638	0.0326966	0.902621	0.15813	0.650093	0.0693247	0.913166	-0.387736	0.0565636	6.98659	6.82389	7.23048	7.15423	6.33247	7.04931	6.61258	7.26725	6.68926	5.9624	7.057	6.64892	7.24652	6.49654	6.16075	7.35725	6.91309	7.1579	6.8447	5.75175	7.05073	6.8389	7.30558	7.01297	6.17018	6.41794	6.70358	6.97804	6.53797	5.9768	6.79697	6.96044	6.54564
ABCG1	-1.97905	0.00834153	-1.17033	0.206464	-0.241591	0.81906	-1.91996	0.010475	-0.130858	0.915355	0.0960995	0.946837	-1.4488	0.0870155	-0.285429	0.680208	5.16614	4.42667	5.23794	5.10249	4.5394	4.20496	4.12716	4.72231	3.11479	3.42991	2.74472	2.66492	2.93986	2.62618	1.93836	4.2923	4.36877	4.10843	3.27268	3.03554	4.9473	4.54822	5.0641	4.56717	4.06737	2.5207	2.84228	3.3089	2.54841	2.2923	2.25844	3.13732	2.05735
ABHD10	-0.131029	0.791724	-0.0636419	0.952399	-0.0656428	0.887184	-0.0347593	0.951589	-0.456884	0.0453744	-0.410296	0.268458	0.110811	0.883537	-0.81673	0.000750462	6.32579	5.608	5.87643	5.45964	4.61216	5.93536	5.67559	5.82615	5.8104	5.39074	6.15071	5.67549	6.15136	5.10191	4.86119	6.11762	6.11373	6.16599	5.70373	4.37114	5.98577	6.2166	5.96282	5.43711	4.98297	5.80611	5.97979	6.10664	5.33179	4.73288	5.77949	5.69741	6.24937
ABHD11	0.227305	0.828927	0.0993394	0.952084	0.221812	0.790997	0.890393	0.176658	-0.218347	0.72497	-0.459649	0.516919	-0.257086	0.816649	0.151399	0.781375	3.13511	3.82877	3.22299	3.38164	3.58831	3.65242	3.50567	3.97815	3.63562	3.08199	4.19538	3.48435	3.97733	3.08561	2.81283	2.70733	3.56808	3.58906	2.85764	2.89115	3.49273	3.13319	3.42938	2.61608	2.6954	3.00613	3.52036	3.664	3.40256	2.75797	3.80441	3.68481	4.09688
ABHD12	-0.127876	0.83923	-0.542006	0.47705	0.0788068	0.890038	-0.19334	0.752237	-0.291786	0.288509	-0.39035	0.431107	0.413615	0.506746	-0.825336	0.00173817	5.43173	5.23403	5.6153	5.16591	4.51431	5.30012	5.09063	5.41111	5.35941	4.45544	5.48168	4.89938	5.4334	4.60346	3.67532	5.64923	5.66917	5.85209	4.94106	4.39811	5.74907	5.9888	5.82531	5.35304	3.96549	4.70657	4.5501	5.09209	4.32371	4.61423	5.60893	5.27818	5.81224
ABHD13	-0.196398	0.673423	-0.163527	0.821375	0.326749	0.1909	-0.187698	0.67743	0.37442	0.0772882	0.0291263	0.953681	0.269626	0.645958	0.803048	0.00210996	5.96028	6.07875	5.70411	6.1266	5.68142	5.86447	6.06262	5.87539	5.99211	6.1848	6.01774	6.19951	6.08425	5.87411	6.57257	6.01399	6.22122	5.83192	6.21352	6.03554	6.19728	6.32583	6.14724	6.39569	6.44082	5.40823	6.03343	5.53369	5.61616	6.54384	5.81425	6.04174	5.72032
ABHD14A	1.7492	0.00899151	0.984733	0.439563	-0.560823	0.558594	1.61053	0.0613234	-1.03138	0.149235	-0.489647	0.69965	1.15267	0.547781	-1.9878	0.012669	3.36644	2.20428	2.63802	1.21172	1.68142	3.50042	2.50567	3.17979	2.49812	0.622554	3.29726	2.16242	3.54991	1.94811	0.353397	2.04437	2.52078	3.54015	2.05029	-0.356777	2.05977	1.54822	2.64089	1.03111	-0.392065	4.4467	3.06468	4.48255	2.70595	1.60043	4.10643	3.02184	4.47239
ABHD14B	1.09116	0.00733106	0.363095	0.593982	-0.199056	0.705155	0.916066	0.0296753	-0.458425	0.25411	-0.281687	0.62079	0.799268	0.0962401	-0.849839	0.010626	5.08728	5.11117	5.19261	4.48474	4.10768	6.42501	5.88204	6.43101	5.83915	4.64492	6.16874	5.43544	6.19973	5.38107	4.33068	5.2923	5.12168	5.61291	4.82288	4.47611	5.65671	5.26443	5.50338	4.61608	3.56213	6.43239	5.3866	6.58654	5.80217	4.96608	6.4911	5.78265	6.58787
ABHD15	-0.539744	0.411269	0.184078	0.921426	-0.755569	0.126442	-0.289671	0.758991	-0.973894	0.0101633	-0.237046	0.792086	0.460943	0.774725	-2.31907	2.73295e-07	3.85948	2.86725	4.09745	3.38164	1.00335	4.60351	4.23149	4.41111	4.11479	1.62255	4.74472	3.38481	4.88176	2.87411	1.67532	4.18733	3.13745	3.58906	2.78725	1.64322	4.2297	3.95032	4.18146	3.23275	1.60793	3.32806	2.63583	3.78953	2.37154	1.35942	3.68067	4.1187	3.53128
ABHD16A	-0.394811	0.34387	0.0448516	0.961624	0.318923	0.308063	0.112395	0.80337	0.346591	0.141783	0.00954928	0.986659	0.424319	0.205222	0.385605	0.0599467	6.2626	6.3128	6.30336	6.6766	6.19712	5.38939	5.91375	6.23365	6.04244	5.57675	6.36921	6.30538	6.52482	6.04403	5.96811	6.50925	6.78381	6.38261	6.47095	6.06108	5.89772	6.24071	6.90256	6.18492	5.95666	5.50256	6.49764	6.26202	6.3033	6.30513	5.78951	6.42556	6.18205
ABHD17A	1.10254	0.000316156	0.642296	0.119955	0.403347	0.18131	1.06451	6.54871e-06	0.135562	0.63187	-0.287575	0.365695	1.50929	2.05162e-07	-0.409708	0.114698	6.28397	6.3941	6.34538	6.18134	5.26638	6.60351	6.86051	6.52041	6.60245	5.08199	6.56575	6.64354	6.7794	6.13397	5.24821	6.1805	6.5387	6.43706	5.97312	5.51359	5.86713	6.30311	6.40062	6.1604	4.79776	7.09056	7.16421	7.09209	7.15859	6.61423	7.1401	7.05404	7.13773
ABHD17B	-0.0676677	0.903369	-0.187306	0.851081	-0.486045	0.106968	-0.338821	0.503348	-0.510461	0.0406666	-0.0420077	0.953897	0.13619	0.900621	-1.42473	7.49333e-06	5.73049	4.86725	5.87643	5.5094	3.07374	5.72281	5.14508	5.73304	5.19114	3.62255	5.75669	5.05319	5.7143	4.64855	3.30759	6.01399	5.07332	5.48952	4.95718	3.92863	5.73784	5.58636	5.41027	4.97597	4.46592	5.58248	4.66331	5.44488	4.56222	3.75797	5.44747	5.23562	5.41881
ABHD2	0.034421	0.94908	0.493242	0.475268	-0.751061	0.000424392	-0.187142	0.716769	-0.482999	0.0171398	0.24952	0.498105	0.34495	0.571214	-1.52413	1.88613e-12	6.07915	5.15848	6.20788	5.53364	4.23601	6.53995	5.83865	6.32865	5.72051	3.83201	6.10461	5.34564	6.29926	5.3541	3.96811	6.2923	5.36877	5.88184	5.37221	4.06949	6.3077	5.26443	5.75131	5.56717	4.06737	5.89921	5.19278	6.17726	4.82525	4.40778	6.10242	6.20064	5.79432
ABHD3	-0.113838	0.856985	0.129541	0.889554	-0.0881137	0.831939	0.0843722	0.893974	-0.0541173	0.876837	0.0167537	0.979219	0.15346	0.832397	0.769602	0.00472926	5.51844	5.20428	5.20788	5.43411	5.58831	5.55289	4.99505	5.30008	4.96627	5.11441	5.34562	5.08525	5.13488	4.58037	5.05384	5.43669	5.32813	4.94896	5.17957	5.57396	5.59583	5.28003	5.8957	5.3674	6.12363	4.70657	5.19278	5.08231	4.82525	5.43137	5.46633	5.48854	5.56691
ABHD4	0.32179	0.467916	0.449243	0.58328	-0.663558	0.0524234	0.543853	0.420867	-1.15621	3.77575e-05	-0.511472	0.364501	0.647437	0.392455	-1.23947	9.39513e-05	5.93348	4.97687	6.12184	5.16591	4.14085	6.03094	5.32879	5.98714	5.05066	3.87048	6.057	4.59982	5.69193	3.91158	3.67532	5.90235	5.39525	6.0309	4.34797	3.73069	6.28474	5.74087	6.31074	4.91864	4.94778	5.84983	5.23917	5.8015	4.18782	3.94438	6.39266	6.01682	6.21386
ABHD5	-0.247332	0.70583	-0.773708	0.292412	0.012919	0.986189	-0.435803	0.419886	0.0932449	0.813138	0.060174	0.933846	-0.406706	0.549204	0.169315	0.650599	5.02094	4.72784	4.496	4.58095	4.63561	4.30012	4.19755	4.11566	4.08308	4.14612	4.29726	3.93501	4.15136	4.58037	3.77966	4.60915	4.78381	4.41009	4.61507	4.03554	4.84637	4.71815	5.11219	4.43711	4.56213	4.17606	3.74275	3.94873	3.68086	3.87727	4.31502	3.85192	4.39522
ABHD6	0.294806	0.640037	-0.0644544	0.968493	-0.742894	0.0893778	0.125438	0.891583	-0.744008	0.0435189	-0.0194425	0.985169	-0.104411	0.952086	-1.7336	1.40709e-05	4.1034	3.4773	4.19261	3.01907	2.48877	4.38939	4.09063	4.27093	3.94878	2.32299	4.56575	3.66492	3.93986	3.38107	1.93836	4.10326	3.0062	3.32603	3.10918	1.96515	4.26141	3.26443	3.98881	3.56717	1.60793	4.19878	3.39482	3.99116	3.05743	1.48495	4.43476	3.17384	4.31369
ABHD8	-0.0882464	0.916618	0.187106	0.907887	-0.90504	0.0628545	-0.175454	0.852963	-1.05309	0.0068909	-0.167786	0.861578	-0.25212	0.884956	-2.25999	1.73435e-07	4.56574	3.90472	4.47091	3.15032	2.14085	4.41796	3.93451	4.6335	3.72051	1.79248	3.79202	2.66492	4.52482	2.71364	1.52332	4.62933	3.70135	4.56481	3.22021	1.96515	4.84637	3.32583	4.13565	3.70918	1.41529	4.19878	3.48998	4.48255	2.70595	1.60043	4.18444	3.75881	3.84162
ABI1	0.141636	0.758888	0.0634152	0.946654	0.173051	0.664963	0.162271	0.677118	0.10385	0.700148	-0.0895486	0.85349	0.318612	0.369637	0.508165	0.0149421	7.67764	7.33699	7.42919	7.4533	7.68142	7.65242	7.37508	7.43101	7.23147	7.25555	7.32968	7.30877	7.55612	7.39436	7.39779	7.60151	7.81356	7.38953	7.31707	7.30143	7.88759	8.02858	7.69321	7.72599	7.72168	7.35865	7.62364	7.57961	7.35775	7.73288	7.73222	7.78855	7.75779
ABI2	-0.263521	0.606536	0.199111	0.830104	-0.181576	0.713993	-0.163407	0.737843	-0.0285682	0.938075	0.133834	0.809367	0.225192	0.694971	-0.250804	0.360074	5.4189	4.94125	5.68242	5.52157	4.85134	6.19674	5.94478	6.17979	5.72051	4.83201	6.21287	5.76728	5.90139	5.21114	4.79634	5.84311	5.64731	5.60103	5.60488	5.00078	5.65671	5.34078	5.72061	5.69787	5.11573	5.3073	5.47455	5.81338	5.08638	4.89999	5.32194	5.81192	5.20031
ABI3	1.0433	0.231307	0.310614	0.851081	0.443674	0.645768	1.38527	0.0330138	-0.249581	0.729292	-0.712606	0.404253	0.979046	0.475459	-1.22506	0.0695494	3.4189	3.82877	3.09745	2.43411	1.68142	2.91546	3.05316	2.46358	1.91316	0.622554	2.74472	2.27789	2.39237	2.21114	0.353397	3.21429	3.36877	3.26713	2.37221	1.45058	1.5452	2.64776	3.26892	2.61608	1.1929	3.15297	3.10532	3.34207	3.20553	1.48495	4.04085	3.7099	3.79432
ABL1	-0.183595	0.744234	-0.223558	0.823717	-0.231455	0.545478	-0.490853	0.402182	-0.193227	0.594595	0.0203112	0.979069	0.0564166	0.957815	-0.807385	0.00553056	5.31199	4.84814	5.8377	5.43411	4.32527	6.02166	4.84962	5.56312	5.14582	3.66695	5.06665	4.82538	5.15136	4.27003	4.05384	5.62933	5.10574	5.52766	4.63525	3.39811	5.24564	4.95032	5.11219	4.97597	3.77786	4.96696	4.20218	4.83684	4.64239	4.18539	4.86251	5.09032	4.41099
CLDN1	-1.24897	0.898474	0.541621	0.812757	5.94157	0.000191014	0.737472	0.714322	6.95003	1.65455e-07	0.993474	0.679597	0.796307	0.714036	3.8164	0.0188132	-1.38845	1.42667	-1.36198	2.08619	0.681418	-1.25447	2.71212	-0.343775	2.49812	1.20752	-0.162173	4.10102	-0.308067	4.43353	0.675325	-1.54059	2.61389	-1.31783	4.34797	0.965152	-1.26216	0.32583	-0.818544	1.70918	-0.392065	-1.80122	3.45895	-2.11736	4.20553	0.221914	-2.38542	3.06137	-1.11257
MIR155HG	-2.30609	0.0419767	-1.49939	0.0678887	0.743217	0.419886	-1.95741	1.02673e-05	3.32939	1.99141e-05	2.56648	5.80255e-11	-3.86662	1.48929e-21	4.58224	1.03905e-10	3.78147	4.07875	3.54491	5.43411	7.22831	1.55289	2.50567	1.82615	2.67869	6.87048	1.83783	3.82538	2.7794	6.83075	5.99725	1.62933	3.0062	2.0041	5.85764	7.38469	3.98577	3.87015	4.03944	6.22488	7.45968	1.00613	2.10532	0.88264	3.75486	2.65487	0.614581	2.43688	1.88743
ABR	-0.125611	0.813386	0.714371	0.26075	-0.483735	0.150479	0.29267	0.540056	-0.258433	0.387267	0.20692	0.714848	0.53686	0.376166	-0.915626	0.00150527	5.60023	5.12711	5.52067	5.22667	4.63561	6.15492	5.88204	5.99607	5.97493	4.57675	5.87125	5.50819	6.04066	5.56869	4.18629	6.06674	5.05683	5.55253	4.97312	4.64322	5.63266	4.80696	5.76642	5.26377	3.41529	5.34852	5.3866	5.69642	5.47733	4.58649	5.53939	6.22696	5.61535
ABRACL	1.16903	0.000239883	0.169309	0.833301	0.917037	0.000958015	0.573962	0.161273	0.749004	0.0158952	-0.188153	0.744645	0.64967	0.141262	0.919971	0.0018615	6.1034	6.86725	5.74655	6.34785	5.78994	6.86447	7.10444	6.57509	7.07101	6.7723	6.56575	7.25341	6.53742	7.10999	6.76279	5.82573	6.92677	6.19787	6.76453	6.87204	6.18906	6.62351	6.34133	6.24057	6.29444	7.01256	7.2346	6.68999	7.1744	6.97145	7.24576	6.94731	7.4401
ABT1	0.120631	0.807708	-0.308047	0.696956	0.37951	0.372443	0.172965	0.645749	0.296768	0.247081	-0.101784	0.868262	0.22826	0.546515	0.526468	0.012504	7.98659	8.35403	7.88358	7.87231	7.74481	7.26123	7.72111	7.48911	7.69714	7.62818	7.54863	7.7942	7.43677	7.77338	7.55061	7.43669	7.84751	7.85959	7.65515	7.64322	7.53874	7.2003	7.66527	7.37452	7.29093	7.46322	7.67349	7.57089	7.76236	7.64482	7.62161	7.40074	7.57393
SEMA7A	1.65898	0.360746	-0.284241	0.897677	4.00139	8.62563e-07	-0.526432	0.685941	6.50319	2.49065e-23	2.48878	0.00964339	-0.533915	0.45879	5.12212	2.17785e-16	0.196511	2.70678	2.54491	4.69284	3.8107	1.55289	3.97515	1.46358	4.34611	5.09829	0.422789	4.70674	-1.30807	6.59772	4.65718	0.781333	3.25774	0.267132	5.50972	3.81315	-0.262155	3.0628	-0.818544	6.51654	4.75768	1.78374	4.06468	1.05257	5.50619	3.42355	0.784506	1.85192	1.47239
ABTB2	-1.30803	0.220703	-1.01797	0.491547	-0.0357869	0.979365	-1.40961	0.0274547	0.707307	0.209618	0.727955	0.399939	-2.70019	6.72877e-06	1.57552	0.000888796	2.93348	2.94125	3.03034	3.83621	4.35384	1.91546	2.12716	1.82615	1.39858	3.37744	2.74472	2.74738	3.01386	3.21114	3.74571	4.31739	4.10574	3.58906	4.34797	4.96515	2.5452	1.74087	3.26892	3.35304	3.56213	2.4467	1.52036	2.27496	2.54841	1.22191	0.784506	2.55236	2.05735
CSF2	1.94709	0.824653	0.794884	0.791319	4.51361	0.0434401	2.88456	0.256336	6.46268	0.0204279	1.93605	0.222143	1.82504	0.354723	3.96803	0.0311182	-1.38845	1.42667	-0.361977	3.43411	0.266381	-1.25447	-1.19477	-1.34378	-1.40877	-0.377446	-1.16217	1.16242	-1.30807	2.21114	-0.0616407	-1.54059	-1.38611	-1.31783	-1.53468	0.228186	-1.26216	1.0628	-0.818544	2.87911	0.192897	-0.801225	1.39482	-2.11736	3.49183	-1.10001	-1.38542	1.55236	-0.112572
IFNG	0.739622	0.849663	1.90187	0.122604	3.36256	0.0192174	1.29479	0.163149	4.20489	4.15612e-05	0.816709	0.59788	2.15106	0.173181	1.52093	0.405367	0.611548	1.42667	0.638023	2.43411	1.48877	-1.25447	1.61258	0.978153	1.39858	2.20752	-1.16217	0.899383	-1.30807	1.7961	-1.6466	-1.54059	0.935814	-0.31783	2.16576	0.965152	0.322807	3.78526	1.18146	4.26377	-1.39207	-0.801225	4.23917	-1.11736	3.13338	1.48495	0.421935	3.96044	1.58787
ACACA	-0.71609	0.268822	-0.155057	0.916225	-0.259811	0.651535	-0.445864	0.406897	0.312378	0.364972	0.555311	0.261745	-0.508851	0.545624	-0.487901	0.167836	4.00387	3.97687	4.33846	4.24146	3.32527	4.81162	4.53315	4.43758	3.72051	3.20752	4.39242	4.27789	4.21549	4.32662	2.93836	4.74481	3.78381	4.07449	4.50972	3.39811	4.16411	3.54822	4.64089	4.49054	3.41529	2.84263	3.39482	3.81338	3.70595	2.85418	3.80441	4.06137	3.86471
ACACB	-0.441285	0.584561	0.385493	0.774852	-0.708372	0.309342	0.404709	0.61617	-1.2903	0.00415357	-0.598907	0.445681	-0.331429	0.812636	-1.49795	0.00150535	3.78147	2.78924	3.72549	2.79668	2.68142	4.65242	3.75942	4.84605	4.34611	2.71002	5.17768	4.35881	4.99571	2.7961	2.87696	4.76319	3.31433	4.3546	2.98889	1.96515	3.64474	3.49576	3.76642	3.23275	1.92986	3.78374	3.76828	3.85992	3.20553	1.48495	3.82403	4.1557	4.48734
ACAD10	-0.743277	0.147533	0.397129	0.687341	-0.59196	0.177109	-0.159916	0.841916	-0.437656	0.25305	0.139703	0.853581	-0.201678	0.829431	-0.940832	0.00476212	4.72007	4.04558	5.35227	5.00179	3.8107	4.99346	4.58659	5.4764	4.63562	3.32299	5.39242	4.93501	5.54991	3.83563	3.90799	5.84311	4.56808	5.07449	4.98889	4.10266	5.0954	4.54822	5.60772	4.40962	3.1315	4.42759	4.34478	5.24019	4.81376	3.25754	4.25844	5.3833	4.57393
ACAD8	-0.494238	0.294821	0.0910862	0.936755	-0.211061	0.645401	0.00067194	0.999578	-0.439612	0.10602	-0.24744	0.597695	-0.315799	0.68465	-0.780444	0.0133088	5.46953	4.9231	5.87643	5.10249	4.89087	5.04931	4.19755	5.42441	4.56851	3.42991	5.92529	5.03689	6.03178	4.71364	4.10828	5.89403	5.4083	5.36867	4.90827	4.25793	5.19728	5.63569	6.12397	5.06674	3.56213	4.9267	5.2208	5.08231	4.81376	3.83072	4.92746	5.48127	5.56691
ACAD9	-0.364482	0.558267	0.104357	0.921303	-0.00126437	0.998072	-0.384623	0.429086	0.17407	0.581183	0.158239	0.735115	-0.538005	0.299179	-0.175495	0.564082	4.9514	4.9231	5.03034	5.18134	4.5394	5.23739	5.14508	5.13196	4.78105	3.98011	4.92529	5.20681	5.64613	4.87411	4.30759	5.65908	5.10574	4.9301	5.25974	4.5012	5.2297	4.95032	5.67331	5.20104	4.41529	4.98013	5.14485	5.07246	4.97726	3.73288	4.15374	5.14654	4.47239
ACADM	0.415076	0.321922	0.166816	0.841264	-0.109026	0.792271	0.479027	0.19749	-0.577806	0.00602303	-0.488426	0.151694	0.566692	0.264228	-1.1317	4.28225e-06	6.18898	6.09505	6.23048	5.67115	4.03897	6.25333	6.0049	6.22608	5.95755	4.45544	6.23871	5.50819	6.18379	5.13397	4.65718	6.11762	6.04851	6.2596	5.38419	4.45058	6.40318	6.15026	6.25827	5.40962	4.75768	6.04427	5.99609	5.81928	5.60953	4.83072	6.73611	6.2528	6.47239
ACADS	-0.433115	0.359161	-0.34042	0.719598	-0.262336	0.578762	0.0616758	0.944397	-0.783029	0.0193459	-0.539849	0.384527	-0.0900141	0.934461	-1.18971	5.07817e-05	5.36644	5.33356	5.60381	4.94868	4.23601	5.12057	4.66321	5.35666	4.80068	3.14612	5.53827	4.19216	5.53742	3.27003	3.48268	5.48177	5.15304	5.48952	4.57385	3.55011	5.18079	4.9888	5.20382	4.26377	3.00025	4.89921	4.5501	5.58308	4.50619	3.60043	4.5571	4.69741	4.84162
ACADSB	-0.492384	0.302706	0.104124	0.937253	-0.169391	0.756573	-0.433459	0.314782	0.0849006	0.79482	0.238521	0.669226	-0.38476	0.527537	-0.0129779	0.968035	5.13511	4.29174	5.52067	5.08619	4.76888	5.30012	4.87132	5.77517	5.09902	4.59983	5.28077	5.10102	5.26179	4.98373	4.77966	5.65908	4.8427	5.05721	5.05029	4.28708	5.07769	5.42737	5.5565	5.3674	4.81739	4.65821	4.93539	5.09209	4.56222	4.45458	4.5094	5.18283	4.95352
ACADVL	0.137612	0.745958	0.242999	0.650346	0.20113	0.44659	0.215254	0.560995	0.356334	0.103042	0.13448	0.717136	0.276514	0.479246	0.498179	0.00313437	7.32922	7.55596	7.69059	7.60403	7.55178	7.70843	7.74481	7.75162	7.79824	7.60555	7.78911	7.68859	8.0992	7.68687	7.37299	7.77229	7.71979	7.35105	7.44546	7.43439	7.45894	7.54177	8.41027	7.95236	7.55338	7.33577	7.65991	7.62411	7.69503	7.37166	7.66307	8.05893	7.85321
ACAP1	0.360996	0.490128	0.691741	0.141952	-0.407396	0.365717	0.677437	0.0362965	-0.490684	0.133411	-0.10428	0.851949	0.442427	0.378128	-0.929429	0.00314041	6.6614	6.28465	6.95091	6.35467	5.9943	7.71708	7.26875	7.83115	7.23508	5.87048	7.874	7.02454	8.00255	6.7503	5.98275	7.19411	6.59117	6.93484	6.38419	5.59742	6.90777	6.59885	7.43884	6.3091	4.96549	7.3687	7.13752	7.67868	7.23599	5.98745	7.34929	7.52257	7.64064
ACAP2	0.37152	0.289764	0.199428	0.781574	-0.441789	0.0608606	0.150809	0.728577	-0.411185	0.0351445	0.0116519	0.982433	0.417907	0.411948	-1.14218	1.90544e-08	6.40596	5.86725	6.18492	6.04461	4.85134	6.84882	6.49871	6.78035	6.26365	4.42991	6.44516	5.71701	6.60482	5.67057	4.82913	6.74481	6.11373	6.28208	5.87471	5.01826	6.66858	6.14175	6.69716	6.00381	4.58521	6.71841	5.99068	6.512	6.0959	4.80688	6.70734	6.31544	6.79131
ACAP3	-0.389383	0.611528	0.613381	0.490015	-0.076321	0.929954	0.128123	0.83512	0.51412	0.165468	0.573442	0.260702	-0.153161	0.859615	0.718105	0.041973	4.03781	3.7486	4.19261	4.58095	4.68142	3.3305	4.12716	4.67859	4.23508	3.83201	4.36139	4.27789	5.08425	4.38107	4.23604	4.74481	4.28631	4.03972	4.4426	4.37114	3.3817	3.32583	4.31074	4.40962	3.85586	3.65821	4.23917	4.34207	4.54841	3.62791	3.52147	4.8292	3.81816
ACAT1	0.000957751	0.998482	-0.271278	0.725142	-0.123978	0.800892	-0.0157285	0.980998	-0.296971	0.343937	-0.193822	0.701524	0.225622	0.704368	-0.721266	0.00428255	5.64497	5.65274	5.64925	5.29918	4.61216	5.67627	5.92417	5.76475	5.54542	5.11441	6.32968	5.63274	6.05825	5.6374	4.65718	5.69781	5.28631	5.94896	5.15182	4.55011	5.9473	5.91079	5.82531	5.3091	4.58521	5.5475	5.39482	5.58308	5.24029	4.74548	5.83858	5.31952	5.82994
ACAT2	0.203153	0.696489	-0.241542	0.687341	0.204203	0.628375	0.147151	0.680544	0.0453331	0.894392	-0.178325	0.597695	0.277416	0.469594	-0.0939201	0.746469	7.52444	7.60516	7.56876	7.48162	6.6701	7.5689	7.48118	7.54192	7.68926	7.00193	7.45254	7.18848	7.38542	7.17692	6.69325	7.04061	7.59403	7.43036	7.32641	7.00078	7.91526	7.80426	7.60772	7.22882	6.87472	7.24317	7.24373	7.32143	7.2143	7.00327	7.7218	7.38525	7.63897
ACBD3	-0.168206	0.776485	-0.0406889	0.967497	0.0700512	0.898518	-0.320175	0.479275	0.288331	0.387476	0.201527	0.678808	0.106466	0.863829	0.210185	0.472469	6.09536	5.5966	6.17718	6.10249	5.70379	5.81162	5.79391	5.4764	5.69975	5.49292	5.34562	5.79662	5.87184	5.60346	5.75428	6.28595	6.18374	6.16599	6.44832	5.41141	5.97625	5.85981	5.79617	5.68646	5.3494	5.61663	5.94662	5.73439	5.65533	5.68789	5.52147	5.67846	5.48734
ACBD4	0.410331	0.653019	0.79102	0.534414	-0.456504	0.571328	0.614156	0.447905	-0.238578	0.713778	0.194916	0.858738	1.36288	0.290566	-1.69757	0.0059701	2.51844	2.07875	2.95995	2.43411	0.681418	3.91546	3.61258	4.24119	2.91316	1.94448	3.96711	2.74738	4.08425	3.08561	0.353397	3.3663	2.70135	3.58906	2.37221	1.81315	2.90777	3.0628	4.39091	3.1015	1.41529	3.3687	2.63583	3.71553	3.40256	1.22191	3.49722	3.93938	3.55985
ACBD5	-0.0312634	0.962195	0.0841135	0.948417	-0.585983	0.0824333	-0.499286	0.32296	-0.440243	0.10399	0.126845	0.839058	-0.461172	0.607532	-1.25388	6.7986e-05	4.9514	4.29174	5.36594	4.7765	2.58831	5.41796	4.97515	5.25614	4.78105	3.01487	5.45254	4.27789	5.35014	4.50882	3.6388	5.44809	4.52078	5.1416	4.39606	3.73069	5.2297	4.96969	5.13565	4.63992	3.51483	4.85699	4.45895	4.95946	3.77871	2.80688	5.16148	4.74673	4.89865
ACBD6	0.0449778	0.941397	-0.506679	0.42743	0.179043	0.670735	0.0365839	0.950897	-0.216773	0.408705	-0.414754	0.291595	-0.180472	0.796492	-0.410347	0.10959	5.69901	5.97687	5.82785	5.24146	4.58831	5.6644	5.34439	5.65622	4.98354	4.04882	5.52433	5.44782	5.08425	5.06912	4.81283	5.5038	5.35535	5.54015	5.17957	4.6205	5.65671	5.57376	5.6244	4.99459	4.25179	5.48418	4.94662	5.14003	5.04765	4.27503	5.3425	5.24423	5.41881
ACCS	-1.38113	0.293384	-0.532168	0.765481	-0.156839	0.925568	-0.117428	0.928608	-0.358352	0.713492	-0.229331	0.862148	0.00367847	0.998652	-0.545515	0.498434	1.78147	2.42667	1.95995	1.62675	1.85134	2.3305	2.61258	3.35666	2.39858	1.62255	4.19538	3.48435	4.18379	3.01849	2.16075	3.85172	3.36877	2.38261	2.71325	2.55011	0.737845	1.54822	3.08835	2.70918	1.77786	1.19878	2.52036	1.58308	2.65533	2.22191	2.0069	2.17384	1.34686
ACD	0.475464	0.187685	0.403394	0.446268	0.500574	0.0439885	0.683429	0.0137964	0.690952	0.000383311	0.171056	0.661824	0.654901	0.0320967	1.13436	1.6045e-10	5.97787	6.50196	5.82785	6.42117	6.73127	5.40374	5.68787	5.96911	5.78105	5.91717	5.81511	6.09315	5.88176	6.14974	6.37576	6.22096	6.50263	6.29688	6.41952	6.51359	5.9473	6.1755	6.36137	6.67497	6.43448	6.24317	6.62888	6.27066	6.84797	6.82183	6.24029	6.82058	6.72663
ACER3	-0.468447	0.481495	-0.11907	0.93727	-0.096016	0.883739	0.0793886	0.919358	0.0496437	0.917143	0.127119	0.860271	-0.0953227	0.932473	-0.228172	0.567371	3.74083	3.78924	3.76731	3.94868	3.00335	4.44597	3.75942	3.94163	3.34611	3.66695	4.00775	3.70674	4.21549	3.58037	3.10828	4.2923	3.74317	4.03972	3.85764	3.28708	4.32281	4.13319	4.53901	4.16862	3.65233	3.28624	3.71675	3.63753	3.99772	2.98745	3.52147	3.7099	4.07725
ACHE	-0.628326	0.696523	-0.736625	0.716396	-0.11462	0.94387	-1.12548	0.310075	0.261144	0.783657	0.357754	0.816013	-0.914439	0.433468	0.533123	0.45226	2.69901	2.42667	3.16158	2.94868	3.43631	1.06746	-1.19477	-0.343775	-1.40877	0.944482	0.837827	0.577455	-0.308067	0.626178	1.52332	3.78133	3.47187	3.1416	3.27268	2.45058	2.64474	2.54822	2.98881	3.29415	3.00025	2.78374	2.10532	2.92703	2.0959	2.35942	-0.0634913	1.43688	0.209356
ACIN1	-0.0615075	0.895657	0.257433	0.679459	-0.0142638	0.973017	0.201389	0.614622	0.190558	0.377283	0.187404	0.635713	-0.0598172	0.925911	0.20628	0.343729	6.6614	6.81899	7.07265	7.10249	6.8107	6.89528	6.90852	7.11566	6.8104	6.02343	6.85463	6.68074	6.75802	6.43996	6.22376	6.94725	6.59688	6.86705	6.71325	6.42458	6.77676	6.37022	6.99524	6.6517	6.09175	6.48879	6.79958	6.77746	7.01037	6.03441	6.55416	6.96044	6.68184
ACKR3	-1.15036	0.0794062	-1.21125	0.501075	-1.52038	0.00939917	-0.500756	0.798837	-2.57336	1.67119e-06	-1.08556	0.399615	-0.992844	0.810667	-3.93582	3.45687e-08	3.89695	2.86725	3.95995	1.62675	-1.31858	3.95499	1.97515	3.41111	1.39858	-0.377446	4.36139	0.577455	3.86186	0.948106	-0.646603	4.13183	2.78381	4.3546	2.05029	0.228186	3.32281	2.32583	3.26892	-0.290815	0.929863	2.5207	0.520356	2.78953	0.432937	-2.10001	2.70204	1.65927	2.69478
ACLY	-0.337707	0.333452	0.311158	0.682256	-0.166974	0.708868	0.062551	0.898198	0.00593735	0.982644	0.155398	0.782497	0.23835	0.644335	-0.505349	0.0216002	7.04618	6.34042	7.05588	6.99308	5.91024	7.6464	7.28501	7.46358	7.15347	6.31604	7.36921	7.31892	7.16767	6.88827	6.45143	7.27639	6.74317	6.71008	6.73211	5.91935	7.35623	7.12457	7.11809	7.34943	6.20785	6.5252	6.97431	7.08721	6.82239	6.35942	6.86013	7.4703	6.50581
ACO1	-0.540209	0.249941	0.156287	0.901218	-0.724979	0.0556037	-0.770108	0.132904	-0.617349	0.0371216	0.0920358	0.909836	-0.0159902	0.986708	-1.09001	7.13421e-05	5.51844	4.40068	5.40621	4.55749	3.5394	5.52689	4.97515	5.50171	4.76115	3.75184	5.36139	4.9173	4.82122	4.01849	3.77966	5.2923	3.97144	5.05721	4.22021	3.68762	5.04163	4.23272	5.01435	4.87911	3.51483	4.62504	4.44319	4.4062	3.49183	3.5147	4.47256	4.69741	4.13536
ACO2	-0.326192	0.44347	-0.0347838	0.965446	0.0753664	0.862956	-0.285618	0.317035	0.265128	0.276715	0.172524	0.560606	-0.168098	0.721128	0.154995	0.551788	8.03781	7.62775	8.02389	7.97105	7.38186	7.67035	7.82204	7.60751	7.88585	7.11841	7.38857	7.80868	7.36082	7.58618	7.55061	8.0005	7.72502	7.86456	7.68449	7.18238	7.52901	7.51566	7.5565	7.82813	7.07146	7.27024	7.64275	7.59172	7.42162	7.11673	7.15374	7.6267	6.63897
ACOT1	1.32662	0.161752	0.859712	0.569673	0.452746	0.644628	1.77509	0.050662	-0.0281773	0.97431	-0.500242	0.667664	0.996392	0.486166	-0.263302	0.737188	2.31199	2.31976	1.63802	1.79668	0.681418	1.3305	2.12716	1.97815	1.17619	0.207516	2.00775	2.38481	1.86186	2.08561	1.52332	2.04437	2.70135	3.1416	1.78725	1.22819	1.73784	1.54822	2.64089	1.29415	1.41529	2.19878	2.02286	1.9701	1.93544	0.899986	3.56878	3.7099	3.9098
ACOT13	-0.179306	0.701803	-0.429909	0.46001	-0.207893	0.540882	-0.47988	0.288571	-0.34223	0.192103	-0.151806	0.752713	-0.764586	0.085585	0.128712	0.686503	6.16614	5.86725	6.08923	5.80666	5.76888	5.6644	5.40514	5.58696	5.65732	5.17714	6.00775	5.62185	5.97733	5.28439	5.05384	6.07412	5.98893	6.23676	5.84903	6.20547	6.37447	5.65973	6.19268	5.21698	5.50275	5.76863	5.33627	5.43723	5.25736	4.87727	5.74386	5.37548	5.82407
ACOT2	0.412319	0.585332	0.435354	0.57804	0.349904	0.358593	1.62677	0.140815	0.236033	0.487609	-0.135208	0.807919	1.39494	0.00674294	0.385654	0.194354	5.50637	5.8861	5.58054	5.48474	5.22058	5.84357	6.25644	6.10744	6.17619	6.25191	6.21287	5.96116	5.78996	5.96603	5.69325	5.54687	6.19131	5.87199	5.85764	5.86239	5.59583	5.58636	5.90938	5.42343	5.1315	4.60817	5.58644	5.24019	5.54146	5.56532	6.62581	6.87428	6.65892
ACOT4	-2.33315	0.124441	-0.733767	0.650346	1.14297	0.168996	0.397945	0.78287	0.881523	0.322605	-0.2833	0.860168	0.145365	0.928226	0.856305	0.193469	0.933476	2.31976	1.22299	1.21172	1.26638	2.06746	2.50567	0.656225	3.05066	3.42991	2.42279	3.03689	1.69193	3.32662	2.16075	1.91884	3.52078	2.85209	2.92476	2.73069	2.05977	1.74087	2.35138	0.709185	1.92986	-0.216262	2.25732	1.20457	2.0959	2.06991	-0.385419	1.85192	1.05735
ACOT7	0.0962349	0.937839	-0.44203	0.781023	0.11442	0.904479	-0.265432	0.799723	0.176931	0.776761	0.0452214	0.967969	-0.194942	0.879195	0.734057	0.130055	2.85948	2.78924	3.03034	3.21172	2.14085	3.06746	0.805228	2.35666	3.23508	2.94448	2.74472	2.89938	2.2769	2.62618	3.16075	2.45941	2.78381	3.20573	2.46532	3.28708	3.32281	2.82833	3.35138	2.79665	3.06737	2.65821	1.93539	3.16804	2.43294	2.14791	2.78451	2.7099	3.27975
FASLG	1.31814	0.2466	0.25768	0.845238	2.96921	2.56566e-08	0.235088	0.879698	5.46443	5.31129e-16	2.48048	0.00248121	1.4603	0.0481355	2.55099	7.14579e-08	1.93348	4.07875	1.63802	5.32719	3.85134	1.3305	4.41994	1.65622	4.87663	4.11441	1.42279	5.11661	1.01386	7.58328	3.39779	1.04437	3.97144	1.0041	6.56336	2.96515	2.19728	3.78526	1.18146	6.44389	3.6954	1.78374	4.36166	2.34207	6.74279	2.98745	3.22929	4.80611	3.27975
ACOT9	0.587382	0.495181	1.19719	0.175592	-0.151557	0.881669	1.20064	0.0791346	-0.228362	0.724339	-0.095518	0.941976	1.41653	0.051645	0.0498091	0.937145	2.31199	1.94125	3.03034	2.53364	2.58831	4.03094	3.80523	3.61042	3.05066	2.42991	3.08575	2.89938	3.64613	2.32662	2.52332	3.58869	3.42124	3.85209	3.37221	3.45058	3.64474	3.13319	2.76642	2.61608	1.77786	3.10567	3.74275	3.78953	3.24029	3.14791	3.91836	4.35971	4.11625
ACOX1	-0.389159	0.380837	-0.234775	0.779891	-0.151806	0.747317	-0.413083	0.359704	-0.241239	0.437746	-0.106418	0.863627	-0.354778	0.560849	-0.228109	0.472036	6.1034	5.57351	6.14582	5.60403	5.05646	6.38939	5.68787	5.96001	5.74097	5.26641	5.61919	5.65427	5.95872	4.94811	5.47234	5.99856	5.25774	5.95829	5.37221	4.52587	6.13872	6.0628	6.07627	5.88909	5.32218	5.40823	5.3866	5.10181	4.94601	4.70734	5.32194	5.45925	5.06734
ACOX3	-0.161909	0.808585	-0.000404086	0.999952	-0.105408	0.841373	0.429189	0.493278	-0.540334	0.125488	-0.454834	0.385059	-0.0845773	0.928226	-0.248788	0.452893	4.36644	4.31976	4.59222	3.87468	4.17327	4.41796	4.89269	5.01378	4.52196	4.14612	4.98757	4.62185	4.82122	3.98373	3.99725	4.81696	4.44678	4.65945	3.41952	3.5012	4.71512	4.44131	4.73605	4.35304	3.77786	4.17606	4.16421	4.56914	4.07679	3.68135	4.48495	4.69741	4.34686
ACP1	0.120164	0.764687	-0.199494	0.756678	0.218429	0.38629	-0.0738259	0.843039	0.112761	0.569321	-0.124737	0.701524	-0.0283389	0.959165	0.203065	0.247143	7.52144	7.65824	7.51147	7.35807	7.19712	7.08983	7.17592	7.27461	7.10298	7.20375	7.30135	7.27789	7.39237	7.21489	6.92325	7.54952	7.50263	7.55561	7.45117	7.03124	7.49273	7.62351	7.47608	7.24834	7.08772	7.34343	7.46287	7.50835	7.1967	7.00327	7.38111	7.14193	7.26029
ACP2	-0.313329	0.517559	-0.439649	0.508295	0.137787	0.752527	-0.508316	0.225664	0.35925	0.161511	0.203165	0.67459	0.0884903	0.918829	-0.848619	0.000723057	5.39291	5.78924	5.75696	5.99308	4.38186	5.45978	5.09063	5.4764	5.03417	2.71002	5.67072	5.27789	5.47329	5.28439	4.05384	5.74481	5.63625	5.56481	5.74145	4.06949	5.29243	5.23272	5.48524	5.42343	3.81739	5.10567	5.06468	5.61735	5.25736	4.16677	4.87197	5.05159	5.05735
ACP5	0.893952	0.245363	0.959898	0.529753	-1.28747	0.0871276	0.869136	0.31505	-0.918241	0.123088	0.350149	0.792175	0.0497689	0.980808	-1.16176	0.0640764	3.07098	1.42667	2.80795	2.08619	2.68142	4.10308	2.80523	3.94163	2.91316	0.207516	4.23014	2.74738	4.66921	2.43353	1.16075	2.91884	1.42124	3.26713	2.55279	1.64322	2.73784	1.91079	3.26892	1.70918	0.607935	3.81348	2.45895	4.4218	2.93544	1.35942	4.15374	3.17384	3.77007
ACP6	0.0405622	0.969338	0.164936	0.923034	-0.460472	0.500222	-0.161145	0.880104	-0.893045	0.0577325	-0.452841	0.569288	0.902904	0.655171	-3.18437	3.33723e-07	3.00387	2.61932	4.12988	3.15032	1.26638	4.78993	4.09063	4.90415	3.39858	1.62255	4.36139	3.48435	4.30664	2.7961	-0.0616407	4.43669	3.78381	3.96757	2.37221	-0.356777	3.82531	3.44131	4.13565	3.1015	0.929863	3.55633	3.25732	4.29203	2.30741	1.22191	4.0069	3.75881	3.97489
ACRC	-0.57773	0.574251	0.240448	0.892473	0.314531	0.733501	0.549266	0.397807	0.615574	0.212395	0.282574	0.763736	0.110203	0.933893	0.338573	0.52621	2.19651	2.52621	2.80795	3.71422	2.85134	2.91546	2.39019	2.97815	3.05066	2.08199	3.53827	3.70674	2.15136	3.14974	2.16075	2.78133	2.42124	2.1416	3.16576	2.73069	3.19728	3.44131	3.70502	3.23275	3.06737	2.19878	3.39482	2.92703	3.73062	2.35942	2.19954	3.27818	3.74541
ACSF3	0.0170286	0.97979	0.242654	0.746973	-0.337529	0.35186	-0.0531635	0.934955	-0.3372	0.281101	-0.0179504	0.979596	0.325795	0.608441	-1.30953	6.64462e-07	5.99525	5.56183	6.17718	5.87468	4.63561	6.36024	5.81645	6.55104	5.6136	4.48053	6.45988	5.53165	6.44682	5.2986	4.02582	6.55216	6.12168	6.61881	6.04275	4.6205	5.82531	5.64776	6.10032	5.16862	3.92986	6.12359	5.75557	6.5265	5.69972	4.54384	5.9092	6.16026	5.72663
ACSL1	-0.611205	0.284099	0.123445	0.935231	-0.149106	0.817529	-0.389657	0.488937	0.283726	0.433703	0.415443	0.490712	-0.377364	0.565319	0.106632	0.751682	4.821	3.52621	4.36594	4.48474	4.14085	4.38939	4.63812	4.41111	4.01749	3.87048	4.56575	4.70674	5.16767	4.94811	4.21138	4.58869	4.19885	4.26713	4.57385	3.96515	4.35255	4.44131	4.60772	4.32389	4.0342	3.4467	4.14485	4.13057	4.11476	3.57241	4.0069	4.6068	4.31369
ACSL3	-0.00706936	0.990362	-0.0276275	0.97742	-0.10923	0.746066	-0.172887	0.703772	-0.0260123	0.932414	0.0649155	0.893859	0.324517	0.45581	-0.0367345	0.869967	6.40596	5.90472	6.59222	6.31325	5.90059	6.62818	6.53315	6.44413	6.29859	5.87994	6.39242	6.17737	6.47984	5.80609	5.77966	6.5038	6.38207	6.47007	6.06524	5.73069	6.5452	6.25657	6.13565	6.46407	5.84634	6.25406	5.99609	6.28352	5.76086	6.25754	6.19954	6.30313	5.71398
TNFRSF9	2.08561	0.196404	1.4735	0.322991	1.47045	0.273234	-0.170801	0.889537	3.89652	6.08803e-07	2.40457	0.00254045	-0.460941	0.512593	4.67107	1.72849e-14	-0.388452	1.78924	0.959951	2.79668	4.32527	0.330495	2.50567	1.46358	2.05066	4.88934	0.422789	1.16242	-1.30807	4.40754	3.52332	0.781333	0.613886	1.0041	2.37221	3.73069	0.322807	1.54822	1.50338	3.35304	3.96549	1.00613	2.74275	1.05257	2.54841	3.22191	2.25844	2.49577	2.53128
ACSL5	-0.391704	0.464261	0.0739987	0.944024	0.017637	0.974698	-0.100715	0.876211	-0.0659662	0.875042	-0.101505	0.871811	-0.5664	0.78104	1.45118	0.0430878	6.16614	5.6746	6.16158	5.99308	7.59431	6.04015	5.67559	6.02255	6.25656	7.49907	5.48168	5.57745	5.94932	5.11803	5.48268	6.02165	5.71192	5.71559	5.15182	4.91001	5.97625	6.14175	6.23674	5.98531	7.43448	4.81348	5.57202	5.4525	5.1241	5.91679	5.69673	6.10458	5.44202
ACSL6	1.11662	0.0140065	0.933169	0.311831	-0.868648	0.0687577	0.76206	0.29296	-1.14515	0.00317119	-0.295809	0.746231	1.02144	0.314921	-1.74124	6.60294e-05	3.821	2.31976	3.63802	2.79668	1.26638	4.87482	4.05316	4.65622	3.72051	2.08199	4.39242	3.16242	4.90139	2.62618	1.81283	3.81696	3.31433	4.20573	2.71325	2.10266	4.0954	3.2003	3.50338	2.61608	1.92986	4.94024	3.71675	4.753	3.33983	3.02927	4.88137	4.1187	4.44202
ACSS1	-0.313114	0.612921	0.645129	0.354952	-0.64243	0.148485	0.0600545	0.912352	-0.395715	0.271379	0.226873	0.655303	0.102985	0.923275	-1.74743	1.45306e-06	5.72007	5.11117	6.28907	5.70357	4.8107	6.36758	5.78251	6.78035	5.72051	4.29498	6.56575	5.58868	6.47984	5.34042	3.48268	7.08146	6.08149	6.39642	5.88318	4.16679	5.91775	5.48233	6.5565	6.02207	3.46592	5.62504	5.60782	6.42953	5.56907	3.75797	6.08219	6.70054	6.44585
ACSS2	-0.422521	0.45763	0.0600607	0.965383	-0.572198	0.154273	-0.166845	0.802511	-0.452868	0.159975	0.0998862	0.884751	0.346184	0.724544	-1.40374	3.97598e-05	4.54229	4.14288	4.78777	4.24146	2.58831	4.3305	4.26466	4.99607	4.29167	1.62255	5.02765	3.74738	4.66921	4.01849	3.26029	5.31739	4.49653	4.41009	4.39606	3.03554	4.59583	4.23272	4.67331	4.1015	2.6954	4.24317	4.08514	4.94873	3.99772	3.2923	4.25844	4.34377	4.41099
ACTA2	-0.00602296	0.995232	-0.458149	0.773188	-0.103566	0.925516	0.886711	0.405912	-1.09544	0.0851852	-1.01008	0.336317	-0.512514	0.698922	-0.372715	0.502144	3.93348	3.61932	3.59222	2.94868	3.14085	2.44597	1.12716	1.82615	1.91316	2.32299	2.83783	1.89938	2.7794	-0.373822	1.3534	3.4136	3.86181	3.68217	2.37221	2.45058	3.69204	3.0628	3.42938	2.51654	2.92986	3.28624	2.84228	3.71553	2.84797	1.22191	3.28701	2.75881	3.41099
GEM	-0.724063	0.614132	0.239466	0.864763	3.41555	1.73388e-12	-0.412886	0.78927	5.7359	4.12393e-16	2.30345	0.0124529	-1.0371	0.000688969	6.68357	1.47812e-99	2.4189	5.15848	3.63802	6.83133	7.82608	2.55289	5.09063	1.24119	5.34611	8.12638	1.42279	6.1397	2.59882	8.55691	8.09486	1.78133	5.24324	2.0041	7.43399	8.49028	2.90777	4.41329	2.50338	6.44389	8.25899	1.89921	6.06468	1.88264	7.13338	7.26631	0.421935	4.88534	1.88743
NR4A3	-0.630198	0.63035	-0.171195	0.958102	5.7582	1.39382e-37	-0.254513	0.823895	8.07234	1.71401e-105	2.30104	0.00203384	-0.950415	0.396805	7.00249	8.37644e-71	2.07098	7.93673	3.09745	9.76758	8.60623	1.74553	7.42728	1.24119	7.78352	6.4743	1.42279	8.42451	2.01386	10.4969	7.44351	2.78133	7.63348	3.0041	10.1753	9.33409	2.5452	6.25657	2.8819	9.07551	8.3494	1.3687	8.1606	1.58308	10.006	8.00589	1.52147	6.5314	1.79432
ACTG1P20	-0.491819	0.522265	-0.0343654	0.983813	0.434685	0.461185	0.35459	0.521256	0.694627	0.0419311	0.240931	0.731042	0.0175055	0.985325	0.94103	0.0045611	3.78147	3.94125	3.39291	4.08619	4.23601	3.69973	3.71212	3.70062	3.34611	3.66695	3.53827	4.35881	3.33579	3.98373	3.6388	3.4136	3.82334	2.76963	4.16576	4.22819	3.82531	3.26443	3.8819	4.03111	3.6954	3.00613	3.79337	3.49735	4.33983	3.89999	2.86251	3.91801	3.37928
ACTL10	0.309417	0.775964	0.0960537	0.967543	-0.686874	0.403354	0.015637	0.992614	-0.669768	0.287488	-0.0032199	0.998979	0.432604	0.877607	-2.41203	0.00112332	2.19651	2.07875	1.80795	1.79668	-0.318582	3.65242	1.80523	2.74369	2.67869	1.62255	3.74472	1.89938	3.54991	1.7961	-0.0616407	2.85172	1.93581	3.26713	2.37221	0.643223	2.82531	2.74087	3.08835	2.40962	0.929863	2.84263	1.93539	3.09209	1.43294	0.221914	3.22929	2.49577	2.58787
ACTL6A	-0.217048	0.633713	-0.309034	0.641589	0.210295	0.596905	-0.13469	0.76359	0.0612859	0.838526	-0.169389	0.720479	0.278543	0.574628	-0.377607	0.12297	6.6614	6.48968	6.58054	6.49094	5.72581	6.71132	6.90852	6.70607	6.8344	6.02343	7.01774	6.88124	6.8518	6.70299	5.81283	6.63931	6.75854	6.72109	6.47655	5.59742	7.02325	7.3183	6.99524	6.85384	6.20785	6.12951	6.59003	6.4218	6.26583	5.95527	6.63695	6.55928	6.90702
ACTN1	-0.0732294	0.902134	0.0579979	0.956135	-0.316415	0.465813	0.000157611	0.999578	-0.471509	0.0715175	-0.174689	0.740632	0.332468	0.610868	-0.852076	0.00790468	8.67224	7.94575	8.77373	8.00396	7.01681	9.46663	9.07201	9.44494	8.99956	8.00193	9.24722	8.88124	9.39237	8.42708	8.20515	9.27879	8.66101	9.08625	8.30924	7.34019	8.48939	8.19414	8.43175	8.04681	6.96549	8.84083	8.52692	9.2685	8.17103	7.91958	8.42596	8.51725	7.90424
ACTN4	-0.229914	0.73012	0.00651314	0.997856	-0.210625	0.675301	-0.277542	0.696342	-0.19766	0.622616	-0.00659975	0.994418	0.220154	0.833058	-0.619469	0.0679418	4.36644	4.37421	4.74655	4.15032	2.76888	3.99346	4.12716	4.32865	3.98354	2.94448	4.39242	4.22131	4.36436	4.18077	3.48268	4.76319	3.86181	4.23676	3.50972	3.59742	4.64474	4.2003	4.31074	4.40962	3.36282	3.75336	3.79337	4.18642	3.62933	2.94438	4.35605	4.48127	3.79432
ACTR10	0.0482953	0.931836	-0.253143	0.682658	0.0418122	0.927976	-0.0722258	0.878813	-0.314744	0.153122	-0.376342	0.174354	0.391488	0.322663	-0.526948	0.0215721	7.02518	7.11517	7.08923	6.77141	5.84129	7.12491	6.55342	6.89463	6.65732	5.94448	7.25989	6.74236	7.23883	6.50269	5.99002	6.97904	7.12168	7.11262	6.68933	6.07785	7.50603	7.3183	7.48524	6.56093	6.32218	6.8098	6.88668	6.93521	6.15175	6.31361	7.22561	6.75881	7.24498
ACTR1A	0.0273526	0.957127	0.238272	0.676469	-0.11779	0.686566	0.314579	0.43351	-0.182831	0.50133	-0.0836827	0.86574	0.339259	0.42466	-0.0363181	0.89062	7.4539	7.05811	7.36934	7.10249	6.69265	7.12924	7.03405	7.27828	7.14582	6.9624	7.41147	7.23567	7.33579	6.69227	7.01873	7.49007	7.18753	7.37566	6.80071	6.51974	7.65671	7.39192	7.36137	7.52936	7.09577	7.06605	7.26182	7.33797	7.15404	7.04973	7.51846	7.63491	7.33658
ACTR1B	0.321459	0.473422	0.50375	0.406696	-0.283611	0.427997	0.197886	0.718101	-0.0243598	0.945208	0.239716	0.60352	-0.996206	0.0819252	0.187089	0.628806	5.84037	5.45221	5.35227	5.60403	5.86133	5.57842	5.26466	5.78551	4.87663	4.55329	5.78034	5.00372	5.80046	5.49654	4.62018	5.76319	5.49653	5.85209	5.46532	5.76216	5.45209	5.0628	6.15874	5.1015	4.46592	5.9267	5.82414	6.17726	5.8592	4.54384	5.67528	5.69112	6.31369
ACTR2	-0.0224556	0.962418	-0.233393	0.698295	0.0413096	0.925568	-0.1692	0.601307	-0.117549	0.554263	-0.17769	0.601394	0.229158	0.631236	0.506031	0.0242108	9.2635	8.97577	9.23048	8.97769	9.04665	9.55931	9.407	9.318	9.34277	9.4649	9.35845	9.29684	9.35014	8.88827	9.56285	9.30646	9.11174	9.14263	9.03233	8.93899	9.61283	9.60969	9.2135	9.14068	9.46046	8.94529	8.9361	8.94334	8.56651	9.42844	9.32453	9.12163	9.03781
MAMLD1	0.558538	0.893388	-1.94777	0.491286	1.98952	0.243824	-1.14642	0.183215	4.29444	1.52325e-06	2.2334	0.00356454	-0.661277	0.357558	6.64302	5.06472e-20	-1.38845	0.619318	-0.361977	2.21172	4.78994	-0.254467	0.805228	0.978153	-1.40877	5.25191	0.837827	0.899383	-1.30807	3.48416	5.06764	-1.54059	1.93581	-1.31783	3.05029	4.87204	0.322807	0.740868	1.18146	3.29415	5.30837	0.520703	-0.064607	-1.11736	2.24029	4.94438	-1.38542	-1.14808	-2.11257
ACTR3B	-0.271499	0.728827	0.323115	0.791319	-0.297125	0.596905	0.126382	0.895949	-0.499528	0.218996	-0.220657	0.787383	0.27705	0.789342	-0.313583	0.45226	3.74083	3.42667	3.84748	3.08619	2.76888	3.69973	3.75942	3.41111	3.17619	3.14612	3.79202	3.38481	3.73633	2.71364	3.3534	3.85172	3.25774	3.72656	3.22021	2.81315	3.98577	3.49576	3.70502	3.35304	2.6954	3.05676	3.63583	3.01192	2.84797	2.94438	3.56878	3.73456	3.95352
ACTR5	-0.421756	0.453614	-0.00460671	0.997883	0.349033	0.281141	-0.0350625	0.952895	0.581404	0.0265599	0.211516	0.646734	-0.195968	0.784414	0.235894	0.408797	5.1034	5.18917	5.09745	5.35467	4.68142	5.15492	5.46344	5.58696	5.49812	5.28077	5.59271	5.54324	5.62267	5.74512	4.89256	5.32977	5.64731	5.29688	5.48769	4.81315	5.2297	5.58636	5.6244	5.86906	5.29444	4.08142	5.37002	5.29203	5.4846	4.2923	5.09031	5.60011	5.15421
ACTR6	-0.202303	0.66821	-0.731407	0.194408	0.0546243	0.925568	-0.438435	0.291093	-0.372184	0.144924	-0.447284	0.302423	0.0483116	0.945431	-0.19057	0.463939	6.36644	6.34724	6.30336	5.73528	5.55178	6.01232	5.39019	5.65622	5.65732	4.99759	6.02765	5.37187	5.97733	5.14974	5.01161	6.03683	6.27922	6.65371	5.85764	5.60901	6.3303	6.2003	6.22585	5.47737	5.40235	5.71447	5.30172	5.87132	4.91406	5.46984	5.8289	5.41416	6.02698
ACTR8	-0.088959	0.872656	0.284127	0.735582	-0.612496	0.056565	-0.121653	0.825572	-0.809332	0.000307663	-0.214779	0.680734	0.545751	0.361454	-1.83974	3.91204e-13	6.02094	4.86725	6.08923	5.341	3.58831	6.36024	5.19755	6.16402	5.22058	3.57675	6.27245	5.2917	6.52482	4.7347	4.08132	6.55216	5.61389	5.99505	5.20679	3.64322	5.93752	5.82833	5.86796	5.26377	3.73722	5.72234	5.48998	6.17266	4.82525	4.32625	6.04921	5.91261	5.50948
ACVR1	0.0112093	0.988535	0.334738	0.779891	-0.947122	0.0243164	0.116849	0.866763	-0.846131	0.00660763	0.0828541	0.930112	-0.097695	0.92388	-1.18446	0.00022273	5.08728	4.04558	4.99557	4.60403	3.72581	5.7679	5.01468	5.37047	4.80068	4.35047	5.53827	4.30538	5.69193	4.08561	3.81283	5.59896	3.97144	5.43706	4.13775	3.16679	5.96666	5.23272	5.65719	4.95711	4.28036	4.96696	4.2208	5.16804	4.32371	3.5147	5.66986	5.22696	5.57393
ACVR1B	-0.391796	0.626626	0.0613624	0.96836	-0.13237	0.868465	0.166648	0.824992	0.113024	0.821532	0.227189	0.760714	0.142129	0.894564	0.266519	0.564201	3.31199	3.4773	3.59222	3.58095	2.85134	3.69973	3.80523	3.51421	3.34611	3.26641	4.32968	3.96977	3.64613	3.71364	3.6388	4.10326	3.25774	2.68217	3.82288	3.28708	3.43828	3.38472	3.42938	3.66338	3.96549	3.19878	3.57925	3.27496	3.70595	3.65487	3.25844	3.6068	3.13536
LOC401585	0.294158	0.95189	-0.361815	0.938078	1.88359	0.384018	-0.740565	0.633184	3.85255	0.00199856	1.92528	NA	-0.0873968	0.980021	2.01757	0.200242	0.196511	-0.380682	-1.36198	0.211717	-1.31858	-0.254467	1.80523	0.241187	1.76115	2.79248	0.422789	1.16242	-1.30807	3.38107	1.3534	-1.54059	1.61389	0.267132	2.71325	0.228186	-1.26216	-0.259132	0.181456	1.03111	0.607935	-0.801225	0.257321	-2.11736	1.0179	-0.515051	-0.385419	0.436879	-1.11257
ACVR2A	-0.275898	0.694887	0.0465632	0.973668	-0.227885	0.682757	-0.627558	0.378343	-0.0489232	0.93637	0.158842	0.855138	-1.3625	0.0109327	0.889602	0.0138302	4.07098	4.07875	4.31045	3.98431	4.68142	4.10308	3.50567	4.53887	3.59123	4.9624	4.08575	3.78691	4.30664	3.43353	4.18629	4.4136	3.82334	3.89162	3.55279	4.06949	4.78224	4.2003	4.70502	4.85893	5.28036	3.95366	3.93539	4.24019	3.33983	2.89999	3.76433	4.08073	4.07725
ACVR2B	-0.0830713	0.929504	-0.235676	0.880791	-0.76017	0.138077	-0.743434	0.323212	-0.811277	0.0420795	-0.0700029	0.945322	-0.526868	0.839631	-2.61444	1.62331e-05	4.49419	3.37421	4.19261	3.27061	2.38186	4.60351	3.44908	3.90415	3.34611	0.944482	3.83783	2.82538	4.41985	3.08561	-0.0616407	3.81696	3.19885	4.1416	3.22021	1.64322	4.57073	3.78526	4.64089	3.16862	-1.39207	4.08142	2.88959	3.81338	2.37154	0.221914	3.72311	3.24423	3.88743
ACYP1	1.10707	0.294746	0.308446	0.889947	0.447593	0.706132	0.744902	0.554632	-0.38499	0.671076	-0.859082	0.455376	0.038057	0.983047	0.376443	0.604664	1.4189	2.70678	2.88595	1.21172	1.68142	2.833	2.12716	1.97815	1.39858	1.79248	2.92529	0.899383	2.2769	1.62618	1.52332	1.45941	2.78381	2.38261	1.46532	2.22819	1.90777	2.2003	3.42938	1.51654	1.77786	3.05676	2.25732	2.4062	1.75486	1.70734	2.56878	2.80611	3.50214
ACYP2	0.565519	0.357511	0.475528	0.642254	-0.095486	0.894374	0.613018	0.392808	-0.270126	0.586554	-0.192741	0.833514	0.446015	0.627886	0.387074	0.414772	3.85948	3.66371	3.72549	3.15032	3.43631	3.74553	3.19755	3.11566	2.49812	3.01487	3.64518	3.33234	3.59882	3.08561	2.26029	3.74481	3.78381	3.43706	3.89159	4.28708	3.86713	3.26443	3.8819	2.61608	3.65233	4.22114	4.00148	4.09209	3.77871	3.92235	3.97213	3.93938	4.53128
ADA	0.532369	0.445533	0.915335	0.14304	-0.831674	0.103491	0.723106	0.14078	-0.775512	0.0807477	0.0313105	0.970832	0.407558	0.663987	-1.83	7.80693e-06	4.58883	4.26317	4.44538	4.11861	3.00335	5.18848	4.23149	5.62201	4.37259	3.14612	5.88222	4.27789	5.99571	4.7347	2.74571	5.89403	4.8427	5.23676	4.39606	3.45058	4.5192	3.95032	5.20382	3.83847	2.51483	5.96033	5.44319	6.00676	5.0378	3.48495	5.24394	5.04174	5.80032
ADAL	-0.497799	0.497166	-0.686156	0.46733	0.220201	0.715749	-0.20997	0.78287	0.161572	0.712962	-0.0781228	0.926469	-0.778426	0.149261	0.873045	0.00621962	3.65594	4.34724	3.84748	3.98431	4.32527	3.3305	3.56012	4.01378	3.83915	3.57675	3.79202	3.43544	4.04948	3.43353	3.87696	4.18733	4.13745	3.58906	3.89159	4.66559	4.29243	4.16713	4.31074	4.23275	4.06737	3.59109	2.93539	3.27496	3.27424	3.42355	2.89998	3.7099	3.37928
ADAM10	-0.513334	0.300009	0.329151	0.678356	-0.483794	0.211565	-0.315231	0.500383	-0.464406	0.151369	0.0029908	0.996799	0.30064	0.550227	-1.11467	3.93754e-05	6.91533	5.95023	6.81295	6.72479	5.35384	7.91295	7.13614	7.5958	6.85332	5.7621	6.81511	6.38481	6.93034	5.6374	5.5918	7.69542	6.75344	6.85209	6.36014	5.18238	6.56439	6.44131	6.48524	6.45738	5.14709	5.99319	6.13015	6.55507	5.67452	5.3838	6.58612	7.17384	6.15421
ADAM15	0.546974	0.43968	0.138422	0.93505	0.134625	0.84371	0.330181	0.64462	0.150693	0.747398	-0.00181431	0.999115	0.660616	0.429991	-0.261672	0.565874	3.31199	3.37421	3.99557	3.58095	3.26638	3.74553	3.39019	3.82615	3.76115	2.87048	3.79202	3.89938	3.39237	3.32662	2.16075	3.85172	3.47187	3.1416	3.41952	2.64322	3.69204	3.74087	3.57377	3.87911	3.06737	3.40823	3.25732	3.5265	3.49183	2.98745	4.36947	4.13732	4.26247
FMOD	NA	NA	-4.36353	0.207773	5.19111	0.00612422	-7.04745	0.0932565	6.63907	0.0281789	1.42848	0.632995	-1.39611	0.899429	1.24527	0.793331	-1.38845	-0.380682	-1.36198	-1.37325	-1.31858	-1.25447	-1.19477	-1.34378	0.17619	-1.37745	-1.16217	1.38481	-1.30807	2.53307	-1.6466	-1.54059	2.70135	-1.31783	4.05029	-1.35678	-1.26216	0.32583	1.50338	1.51654	-0.392065	-1.80122	-2.06461	-2.11736	-2.15203	-2.10001	-2.38542	-1.14808	-1.11257
LINC00515	-1.06788	0.729936	-1.52676	0.662542	0.736056	0.709728	-1.88687	0.0557635	2.99835	0.000228481	2.2204	0.0242689	-4.73111	3.98506e-05	3.994	2.00911e-09	0.933476	0.619318	0.222985	1.62675	3.32527	-1.25447	-1.19477	-1.34378	-1.40877	1.62255	0.837827	0.577455	-1.30807	2.94811	2.52332	-0.540595	1.61389	1.0041	3.16576	3.64322	-0.262155	-0.259132	0.766419	2.40962	3.41529	-0.216262	-0.479644	-1.11736	0.847974	-0.515051	-1.38542	-0.563121	-0.112572
ADAM1A	-0.199476	0.875766	0.446235	0.790965	-0.251195	0.822562	-0.0776185	0.948062	0.122106	0.874065	0.356325	0.764667	-0.850334	0.436232	0.0125609	0.98498	2.69901	1.61932	2.80795	3.01907	3.14085	2.74553	2.80523	3.51421	2.39858	1.42991	3.79202	3.38481	3.73633	2.71364	2.93836	3.58869	3.25774	3.76963	3.82288	2.22819	2.19728	2.2003	3.35138	2.16862	1.77786	3.19878	3.10532	1.78953	2.97726	1.22191	2.13814	3.27818	3.50214
ADAM8	0.00676189	0.993588	0.381045	0.547251	-0.398332	0.373921	0.0495039	0.932267	0.0341814	0.941997	0.416981	0.28022	-1.31742	1.87515e-05	1.62912	5.10286e-10	6.13511	5.15848	6.11376	6.02763	7.15715	6.26909	5.47765	6.34971	5.54542	6.81731	5.53827	5.27789	5.78996	5.22609	6.821	6.44809	5.63625	5.85209	5.90827	7.06949	5.26141	5.32583	5.72061	5.51654	6.63584	5.79123	5.5936	5.98067	5.75486	5.10944	5.59186	5.85754	5.16355
ADAMTS10	-0.821687	0.363392	0.924349	0.25381	-0.37784	0.675301	0.310004	0.700182	-0.0574151	0.937157	0.297479	0.670323	-0.119993	0.918121	0.022893	0.970592	3.00387	3.61932	4.63802	3.91216	4.29613	3.99346	2.26466	4.14808	2.49812	1.42991	4.64518	3.89938	5.23109	3.98373	3.16075	5.10326	4.13745	4.20573	3.89159	3.85268	3.26141	2.91079	4.57377	3.91864	3.06737	3.40823	4.78088	4.61056	4.70595	3.78263	2.97213	4.39107	3.95352
ADAMTSL2	-2.18654	0.0397301	-1.52506	0.346648	-0.631853	0.640434	-2.48478	0.0112698	-0.502089	0.575588	0.110319	0.954027	0.444233	0.859687	-2.47373	0.00203468	2.61155	1.94125	2.54491	3.32719	1.48877	-0.254467	-0.194772	-1.34378	-0.408773	0.944482	3.69581	2.27789	3.21549	2.32662	-0.646603	4.98297	4.31433	4.17402	3.82288	1.64322	1.73784	1.54822	2.18146	1.51654	0.192897	1.78374	1.63583	2.78953	0.847974	1.80688	0.936509	1.31135	-1.11257
SHISA2	-0.582871	0.803326	-0.491645	0.876263	0.695975	0.660733	-2.02782	0.0142621	2.91732	6.10087e-05	2.20653	0.0133174	-0.481824	0.755094	7.19362	3.92771e-20	-0.388452	0.619318	0.638023	3.21172	6.48232	-1.25447	0.805228	-1.34378	1.76115	6.80743	0.422789	0.899383	-0.308067	1.94811	6.76702	2.04437	2.78381	2.0041	4.75073	7.66836	1.73784	1.54822	1.18146	3.66338	8.46747	1.00613	1.84228	0.88264	1.65533	7.26412	-0.385419	-0.148084	0.887428
NCS1	-2.21676	0.595634	-0.0360133	0.995335	1.02621	0.686819	0.923103	0.394896	2.528	0.0167192	1.47501	NA	0.377777	0.853855	2.42989	0.0298361	0.196511	0.619318	-1.36198	0.948682	1.00335	-0.254467	-0.194772	-1.34378	-0.408773	1.20752	0.837827	-0.422545	0.691933	1.7961	1.67532	-0.540595	-1.38611	-1.31783	1.78725	-0.356777	-1.26216	1.74087	0.766419	2.03111	1.92986	-1.80122	0.742748	-2.11736	2.65533	1.06991	-1.38542	-0.148084	0.47239
ADAP1	0.186888	0.895204	0.319371	0.85065	0.373139	0.696939	0.182552	0.83504	0.825935	0.108819	0.42996	0.589086	-0.0182969	0.99247	-0.706132	0.305628	2.78147	3.42667	2.09745	3.27061	1.48877	3.26909	3.80523	3.35666	3.49812	1.94448	2.92529	3.27789	2.86186	3.27003	2.16075	1.62933	2.31433	2.68217	3.3233	0.643223	3.3817	2.64776	3.50338	3.46407	1.60793	1.89921	2.69028	2.4676	3.0179	0.707341	3.25844	3.7099	3.17283
ADAR	-0.232501	0.503004	0.113201	0.870841	-0.163651	0.56828	-0.226225	0.420867	0.0507516	0.80215	0.197111	0.467273	-0.124312	0.800643	-0.0174396	0.941835	8.89811	8.52771	9.14879	8.8806	8.3609	9.11404	8.81366	9.11155	8.71793	8.59553	8.9066	8.79541	8.99571	8.56723	8.54075	9.17708	8.53275	8.90858	8.70014	8.27258	8.70795	8.49909	8.77951	8.71341	7.95001	8.52857	8.50525	8.72656	8.50797	8.13241	8.4033	8.89221	8.30844
ADARB1	-0.341771	0.487382	-0.0334515	0.978656	0.24063	0.549079	-0.000515834	0.999578	0.398239	0.1045	0.139057	0.792024	0.000620156	0.99959	1.20955	1.32072e-07	5.26976	5.17391	5.01306	5.18134	5.40934	4.97435	5.56012	5.14808	5.46159	5.91717	5.31356	5.64354	5.47329	5.32662	5.91564	5.15985	5.24324	5.18996	5.47655	5.91935	5.21358	5.09842	5.13565	5.47737	5.97426	4.76863	5.45895	5.05257	5.33983	5.72017	4.56878	5.03183	4.77007
ADARB2	-6.39885	0.284099	-4.04671	0.51142	-0.0872399	0.989373	-2.96975	0.65603	-0.828688	0.863164	-0.762458	0.903179	-7.06148	0.144097	-0.30287	0.927482	-1.38845	0.20428	-1.36198	-1.37325	-0.318582	1.74553	2.26466	1.82615	1.76115	1.62255	4.98757	4.62185	5.06697	3.27003	3.74571	3.74481	3.47187	3.89162	3.41952	3.22819	-1.26216	-1.25913	-0.818544	-1.29082	-1.39207	-1.80122	-2.06461	-2.11736	-2.15203	-2.10001	-1.38542	0.436879	-2.11257
ADAT1	-0.0353274	0.960694	0.0397116	0.968228	-0.217054	0.62951	-0.299153	0.530156	-0.125031	0.734122	0.0757863	0.887884	-0.152472	0.822989	-0.051863	0.879675	5.36644	5.02871	5.81793	5.38164	5.23601	5.56571	5.26466	5.57509	5.42412	4.26641	5.37699	5.16242	5.87184	4.75546	4.52332	6.13183	5.28631	5.65945	5.43111	4.96515	5.2297	5.26443	5.44824	5.1015	4.85586	5.31772	5.16421	5.50469	4.83666	4.73288	5.28701	5.26977	4.88743
CXCL8	0.10353	0.992606	-2.59039	0.386021	4.77533	0.0191722	-2.07375	0.0632998	6.09805	8.16761e-06	1.29707	0.617303	-2.8924	0.0125368	6.41903	6.02609e-07	-1.38845	3.31976	0.222985	2.08619	3.07374	-1.25447	-1.19477	0.241187	-1.40877	3.87048	-1.16217	-0.422545	-1.30807	3.98373	1.52332	-0.540595	0.613886	-0.31783	2.27268	3.89115	-1.26216	-0.259132	0.181456	1.51654	1.41529	-1.80122	0.257321	-0.532397	0.847974	-1.10001	-1.38542	-2.14808	-0.112572
POU2AF1	2.1822	0.479052	0.452532	0.867476	3.54615	0.0208621	1.32978	0.0107993	5.72867	3.47911e-08	2.17533	0.00180298	1.37903	0.519634	2.01105	0.248933	-1.38845	1.78924	-0.361977	3.01907	1.26638	-1.25447	2.61258	-0.343775	1.59123	0.622554	-0.162173	2.48435	-1.30807	4.40754	-0.646603	0.0443678	1.61389	0.267132	3.37221	-0.356777	-1.26216	0.32583	-0.818544	3.61608	-0.392065	0.198775	2.74275	0.689995	5.05743	0.707341	0.614581	0.851916	0.887428
ADCK1	0.0997113	0.934927	-0.00797638	0.998067	-0.173921	0.85707	0.123964	0.905203	-0.150691	0.822865	0.00199554	0.999115	-1.33764	0.271575	-0.771816	0.182543	2.07098	2.70678	1.80795	2.43411	2.58831	3.06746	3.05316	3.46358	2.91316	2.20752	3.96711	2.82538	3.15136	2.87411	1.3534	3.45941	2.93581	3.43706	3.16576	2.45058	3.49273	3.59885	3.82531	3.29415	1.60793	3.48418	2.84228	2.63753	3.05743	0.899986	2.93651	3.17384	3.13536
ADCK2	0.312628	0.513561	0.0570353	0.963262	-0.401642	0.279291	0.391196	0.513524	-0.701039	0.020614	-0.317654	0.578422	0.0724544	0.943825	-0.99869	0.000658205	5.26976	4.42667	5.26738	4.45964	3.63561	5.18848	5.14508	5.28558	5.11479	4.11441	5.28077	4.4601	5.06697	3.67057	3.16075	5.05932	4.80371	4.96757	4.22021	3.81315	5.45209	5.08072	5.24755	4.77527	4.0342	5.28624	4.60782	5.44488	4.30741	3.54384	5.41548	4.89631	5.15421
CD200	-0.501309	0.504458	-0.640345	0.408163	3.39984	4.05438e-19	-0.235835	0.844704	5.38759	2.28105e-26	1.96614	0.00934312	-0.326978	0.539765	1.84723	3.16842e-10	4.98659	7.5966	4.80795	8.8912	5.87124	3.38939	7.91114	3.35666	8.04655	5.28077	3.59271	8.33401	3.64613	10.3149	5.49295	4.66886	7.86418	4.23676	9.67234	6.01826	4.49273	6.60505	4.42938	9.01525	5.57372	3.32806	7.25732	3.3089	9.14087	5.64145	4.15374	6.88534	4.24498
ADCK4	0.322982	0.628079	0.1291	0.932476	-0.0632464	0.936265	-0.0620128	0.932436	0.164794	0.689822	0.207787	0.760709	-0.320543	0.729236	-0.142347	0.746741	4.00387	3.52621	4.33846	4.15032	3.76888	4.38939	4.53315	4.70062	4.56851	3.48053	4.76856	4.33234	4.2769	4.43353	3.16075	4.79926	4.67998	4.76963	4.37221	4.31565	4.02325	4.09842	4.67331	4.38161	3.30837	4.24317	3.97979	4.4525	3.99772	2.98745	4.76433	4.6201	4.26247
ADCK5	-0.181984	0.83344	0.734485	0.408163	-0.234312	0.748442	0.221672	0.742253	0.110678	0.813639	0.32821	0.635902	-0.136822	0.901489	-0.0485219	0.918003	3.74083	3.31976	4.31045	3.83621	2.85134	3.91546	2.50567	4.56312	3.39858	2.20752	4.26409	4.10102	4.92075	3.71364	3.39779	4.58869	4.0062	3.63637	4.10918	3.77251	3.5452	3.0628	4.57377	4.06674	3.56213	3.81348	4.45895	4.05257	3.89237	2.89999	3.52147	4.32765	4.39522
ADCY10P1	-1.82301	0.146912	-0.337457	0.898761	-0.609941	0.611813	-0.863238	0.35762	0.361238	0.651707	0.948667	0.291589	-1.10633	0.284543	0.456327	0.526793	0.933476	2.42667	2.44538	2.32719	3.20498	1.74553	1.12716	2.56312	0.17619	2.08199	3.15975	1.16242	2.86186	2.53307	1.67532	3.74481	2.70135	2.58906	3.27268	3.10266	2.05977	1.54822	3.76642	3.23275	2.1929	1.3687	0.742748	1.20457	1.30741	1.06991	0.199543	2.31135	2.13536
ADCY3	-0.00262704	0.997775	0.248221	0.875505	-0.285753	0.709901	0.121406	0.899819	-0.0304199	0.963899	0.238513	0.800649	0.291732	0.780918	-0.0562521	0.916231	3.51844	2.70678	3.63802	2.79668	3.07374	3.65242	3.44908	3.94163	3.87663	2.79248	3.48168	3.53165	3.73633	2.7961	2.99725	4.10326	2.93581	3.38261	3.63525	2.22819	2.82531	3.13319	3.18146	3.61608	3.1315	3.24317	3.10532	3.76528	3.27424	3.06991	3.36947	3.52434	2.84162
ADCY7	0.326433	0.607923	1.1206	0.00846251	-0.586889	0.243912	0.756685	0.00771872	-0.725686	0.0382792	-0.158695	0.777002	1.5997	6.14835e-06	-1.94427	4.87103e-09	5.89695	5.3875	6.42593	5.92138	4.48877	7.09426	6.52633	7.50171	6.37913	4.57675	7.48529	6.42294	7.47329	5.89296	3.96811	6.99079	6.05683	6.65945	5.68449	4.52587	6.33776	6.09842	6.72061	5.68646	3.96549	6.94697	6.86317	7.512	6.5204	5.94438	6.82403	7.40266	7.29894
ADD1	0.0110861	0.980201	0.296974	0.597654	-0.260169	0.276631	0.190123	0.581014	-0.379002	0.0243876	-0.136424	0.70826	0.212891	0.657614	-0.489017	0.0128224	7.6937	7.34042	7.79537	7.43089	6.78471	8.19055	7.94478	7.98041	7.65192	6.80246	7.91731	7.60259	7.99114	7.10596	7.03288	7.90649	7.27922	7.61881	7.01607	6.46977	7.80662	7.35925	7.73605	7.18492	6.55045	7.60817	7.43723	7.89806	7.30945	6.81885	7.62161	7.9274	7.48175
ADD3	-0.0653896	0.900064	0.198754	0.717093	-0.259941	0.373245	0.0354274	0.93324	-0.376735	0.0907082	-0.137063	0.668958	0.0738569	0.901729	-0.817754	0.00010093	8.47419	8.23954	8.58054	8.13257	7.5487	9.06859	8.89666	9.27001	8.93441	7.7621	9.13015	8.47983	9.23593	8.27364	7.58702	8.99662	8.44519	8.64362	8.2051	7.25055	8.54842	8.34449	8.7437	8.02207	7.05915	8.36745	8.42524	8.79103	8.13453	7.54744	8.65624	8.71842	8.76241
ADD3-AS1	-0.539606	0.489873	-0.267803	0.845	-0.153959	0.823475	-0.591116	0.426889	-0.256553	0.575104	-0.121586	0.885859	-0.907359	0.346352	-0.558296	0.211531	3.31199	3.26317	3.88595	3.58095	2.48877	4.26909	4.29708	4.08249	3.49812	2.79248	4.15975	3.89938	4.39237	3.53307	3.39779	4.13183	3.61389	3.1416	3.05029	2.45058	3.98577	3.59885	3.64089	3.46407	2.51483	2.5207	3.18332	3.58308	2.49183	1.89999	3.59186	3.46663	3.41099
ADGRE1	1.29112	0.0926568	0.33471	0.846433	-0.4839	0.58442	1.11112	0.198774	-1.14834	0.0494596	-0.691779	0.484536	0.418098	0.755555	-1.05503	0.0535176	3.19651	3.14288	2.80795	1.62675	1.48877	3.95499	3.39019	4.08249	3.34611	2.94448	4.92529	3.33234	5.19973	3.58037	3.05384	5.27958	4.98893	5.64795	3.71325	3.73069	4.2297	3.54822	4.31074	3.03111	2.6954	6.27024	4.83021	6.04755	4.82525	3.87727	4.35605	3.20947	4.24498
ADGRE2	0.114179	0.976115	1.04089	0.765538	0.361889	0.890236	-1.5571	0.440316	1.68981	0.189357	1.31071	NA	-1.72256	0.163631	3.54461	7.2267e-05	0.611548	0.619318	2.09745	1.79668	3.72581	-0.254467	0.805228	0.241187	-0.408773	2.87048	-0.162173	0.162417	-1.30807	1.7961	1.81283	0.0443678	-0.386114	0.68217	0.0502863	1.22819	-0.262155	0.32583	0.181456	-0.290815	1.92986	-0.801225	0.520356	-2.11736	-0.567063	-0.100014	0.199543	1.17384	-0.112572
IL18RAP	0.507785	0.820332	1.64813	0.465416	-0.198611	0.930948	0.883045	0.413834	1.42159	0.103312	1.60341	NA	2.28756	0.288702	-1.00318	0.517082	0.933476	1.42667	1.95995	1.79668	1.48877	-1.25447	0.805228	-1.34378	-0.408773	0.207516	1.83783	1.57745	1.86186	3.01849	-0.646603	1.91884	0.198849	-0.31783	1.78725	-1.35678	-1.26216	-0.259132	2.18146	2.03111	-1.39207	0.198775	-0.064607	-2.11736	1.84797	-0.515051	2.07401	3.24423	2.79432
ADGRG1	1.9298	0.0399338	4.33732	0.000204909	-2.62118	0.0201668	2.48253	0.00246493	-0.890553	0.306182	1.71014	NA	2.78066	0.0718697	-2.65715	0.00611584	3.4189	1.20428	2.22299	1.79668	-0.318582	4.36024	3.97515	4.24119	3.94878	0.622554	1.64518	-0.422545	0.691933	-0.373822	-0.0616407	1.78133	0.198849	2.1416	1.92476	-1.35678	2.43828	-1.25913	1.50338	1.70918	0.607935	2.5207	2.18332	3.43723	2.70595	0.899986	4.9092	4.80611	4.09688
ADGRG5	-0.525939	0.622582	-0.416784	0.833659	-0.537238	0.571317	-0.421124	0.781036	-0.389124	0.670686	0.130104	0.943379	-1.84724	0.201675	-0.820958	0.231978	3.2554	2.70678	3.09745	2.94868	2.00335	1.91546	0.39019	2.11566	1.91316	0.622554	2.53827	2.03689	1.86186	-0.373822	-0.0616407	4.15985	3.31433	3.26713	3.55279	2.64322	2.43828	1.91079	3.18146	2.40962	2.06737	2.5207	1.84228	3.4676	2.60286	0.707341	2.52147	2.43688	2.47239
ADGRL1	0.338994	0.619161	-0.125873	0.925652	0.132573	0.84969	0.310775	0.631322	0.146367	0.752247	-0.00768282	0.993708	-0.386789	0.608853	0.0402685	0.927805	3.9691	3.90472	4.41938	4.45964	4.23601	5.04931	4.68787	5.31444	4.6136	3.83201	5.14161	4.98685	5.29185	5.00122	4.6388	5.02926	4.89929	4.85209	4.34797	4.00078	4.57073	4.78526	4.76642	4.51654	3.56213	5.11764	4.63583	5.10181	5.22301	3.48495	4.48495	4.48127	5.00637
FOSL2	0.309351	0.84048	0.240276	0.852467	4.17483	1.36319e-18	-0.251363	0.512156	6.15877	7.46741e-85	1.96406	1.26177e-07	0.779627	0.0510339	5.64265	4.92524e-59	2.61155	5.46481	2.88595	7.55157	7.01681	2.44597	5.88204	2.24119	6.05883	6.79248	1.42279	6.83012	2.59882	8.00556	6.27821	1.62933	5.71192	2.0041	7.96915	7.23941	2.32281	5.16713	3.08835	7.74536	7.20412	1.19878	6.46287	0.467603	7.65049	7.95255	2.65897	5.82346	1.97489
ADHFE1	-1.05939	0.427262	0.154013	0.956135	-0.671799	0.507993	0.151951	0.907714	-0.0802632	0.931031	0.570436	0.600132	-2.23612	0.299541	-0.799901	0.359597	0.933476	1.42667	2.63802	2.08619	2.14085	1.91546	0.39019	3.17979	1.76115	-1.37745	3.23014	2.03689	3.08425	1.94811	-1.6466	2.62933	1.78381	1.85209	2.16576	1.64322	2.73784	1.91079	4.50338	2.70918	1.1929	0.198775	1.63583	1.58308	2.0179	-2.10001	1.93651	2.09984	2.97489
ADI1	0.614367	0.0776057	0.0639148	0.953211	-0.0191577	0.974139	0.157811	0.724624	-0.436397	0.0575768	-0.437027	0.28465	0.246228	0.638071	-0.925038	2.77173e-05	6.92443	6.96805	7.00435	6.29209	5.46278	6.65842	6.23149	6.62201	6.31233	4.68864	6.55893	5.94378	6.70874	5.6596	4.98275	6.54155	6.59688	6.8166	6.12354	5.08617	6.86713	6.53528	6.91617	6.05791	5.28036	6.93348	6.50525	7.07986	5.93544	5.24871	7.29582	6.7161	7.30528
ADIPOR1	-0.22457	0.577918	-0.35267	0.45563	0.0782006	0.830857	-0.175844	0.594993	0.00225585	0.991879	-0.0946449	0.792024	0.353373	0.236316	0.300933	0.10893	8.58021	8.4773	8.46298	8.29387	8.26638	8.00763	7.96257	8.02036	8.05475	8.29144	8.16426	8.0204	8.0821	7.89296	7.98093	8.40192	8.36208	8.61733	8.23846	8.0226	8.52901	8.47388	8.2978	8.24834	8.19477	7.72821	7.98388	7.98199	7.74431	8.43914	8.20142	7.98634	7.96958
SLC35E4	-0.766027	0.383549	-0.558057	0.607779	0.561504	0.342303	-0.564987	0.715456	2.53845	3.69487e-07	1.95261	0.000788915	0.0583019	0.972985	-0.501501	0.365211	2.85948	3.66371	3.33846	4.58095	2.48877	2.833	4.29708	3.70062	4.65732	0.622554	3.23014	4.13204	2.93986	6.521	0.938359	3.26676	3.31433	2.38261	4.41952	2.64322	3.86713	3.64776	4.13565	5.55467	2.60793	1.89921	3.14485	1.9701	4.80217	1.98745	2.70204	3.17384	3.09688
ADK	0.451745	0.274773	-0.0414691	0.966033	0.172491	0.645279	0.123846	0.803474	-0.0733125	0.813727	-0.263403	0.471833	0.292057	0.543941	0.174892	0.500356	5.86894	5.73826	5.77757	5.61544	5.09081	5.95499	5.53315	6.01378	5.35941	5.63378	5.67072	5.62185	5.49929	5.19603	5.31918	5.47063	5.56808	5.91099	5.27268	5.27258	5.65671	5.78526	5.70502	5.26377	5.25179	5.91987	5.62888	5.65082	5.37154	5.35942	5.87197	5.63328	5.88178
EMP1	0.0700273	0.97979	0.642967	0.746791	0.913246	0.465915	0.53017	0.615124	1.71647	0.00936383	0.772254	0.405456	0.499394	0.794505	0.256662	0.804367	1.4189	2.07875	1.95995	3.21172	2.00335	1.06746	4.19755	3.24119	3.80068	2.79248	1.15975	0.577455	1.01386	2.43353	-0.0616407	0.0443678	2.93581	1.26713	3.16576	0.965152	2.64474	2.64776	1.98881	2.79665	1.60793	-1.80122	1.63583	0.88264	1.75486	0.707341	2.31502	3.52434	1.88743
ADNP	0.136871	0.770286	-0.563921	0.17531	-0.0315119	0.927976	-0.41391	0.291954	-0.0139334	0.964369	-0.000737555	0.999221	-0.757279	0.038434	0.419261	0.0715787	6.89232	6.82877	6.96894	6.92596	6.90542	7.12491	6.59964	7.02691	6.80068	6.15394	7.01275	6.65427	6.93511	6.64299	6.45143	7.00244	6.7687	7.1416	6.75073	7.1707	6.81466	6.67161	6.50338	6.20903	6.28036	7.05052	6.15939	6.76528	6.36367	5.88298	6.58325	6.16933	6.69156
KIRREL2	-1.19001	0.753033	-0.350771	0.942131	0.709587	0.752471	-0.637036	0.676465	2.28833	0.0288203	1.55835	NA	-1.90814	0.0038372	4.88639	5.7006e-12	1.19651	-0.380682	0.638023	1.94868	4.58831	1.06746	-1.19477	-0.343775	0.17619	2.32299	0.422789	0.577455	0.276895	1.62618	2.74571	-0.540595	1.19885	0.267132	2.55279	4.39811	-1.26216	0.740868	0.766419	0.709185	3.56213	-1.80122	-0.479644	-2.11736	1.54841	2.06991	-0.385419	0.659271	-1.11257
TSHZ3	0.523796	0.926318	1.27487	0.735582	1.65339	0.62622	0.826413	0.550884	3.15331	0.0240001	1.44387	NA	-0.105726	0.976216	2.487	0.139586	-0.388452	-1.38068	-1.36198	0.948682	-1.31858	-1.25447	0.805228	-1.34378	1.17619	1.62255	0.422789	1.74738	-1.30807	2.21114	0.353397	-1.54059	-0.386114	-1.31783	1.05029	-0.356777	-1.26216	-1.25913	0.181456	0.709185	1.77786	-1.80122	1.25732	-2.11736	2.24029	0.221914	-0.0634913	1.17384	-0.112572
APLP1	-0.235211	0.959647	-1.18836	0.773188	1.33642	0.540882	-0.765508	0.621276	3.08991	0.00773007	1.74719	NA	-2.2813	0.0344315	4.53008	2.89027e-06	-0.388452	0.619318	0.638023	1.21172	3.63561	0.745533	1.39019	0.656225	0.591227	-0.377446	-1.16217	-0.422545	-1.30807	1.62618	0.675325	0.459405	1.19885	-0.31783	2.98889	3.64322	-0.262155	0.32583	1.18146	0.709185	2.1929	-0.801225	-0.479644	-1.11736	0.847974	0.221914	-0.800457	-0.563121	-2.11257
ADORA2B	-6.71211	0.000859373	-1.67543	0.36092	-0.237471	0.835605	-2.6105	0.0618728	-0.201227	0.813639	0.021918	0.990162	-3.46615	1.23476e-06	2.343	1.25498e-07	2.85948	2.52621	3.496	2.53364	5.00335	3.26909	3.12716	3.65622	3.39858	4.87048	2.64518	2.57745	1.69193	0.21114	3.30759	2.54687	1.42124	2.0041	2.16576	3.89115	1.73784	1.54822	0.766419	2.51654	4.00025	-1.80122	-0.479644	-0.532397	-1.15203	-0.515051	-2.38542	1.17384	0.209356
ADPGK	-0.297106	0.38419	-0.389354	0.382531	0.100862	0.68842	-0.363658	0.210165	0.0379563	0.864529	-0.082577	0.806798	-0.00624329	0.99091	-0.329654	0.076024	7.26976	7.26317	7.44859	7.0319	6.18921	6.99346	6.8276	7.41111	6.98354	6.59983	7.30135	7.23567	7.38193	7.05663	6.45143	7.47063	7.38538	7.25203	7.19324	6.56209	7.37084	7.26443	7.30558	7.22094	6.40883	6.63757	6.75557	7.05257	6.63588	6.29659	7.0026	7.02684	6.89305
ADPGK-AS1	-0.545982	0.268754	-0.59397	0.387612	0.0573164	0.915297	-0.731707	0.122189	0.150482	0.625624	0.0740663	0.898126	-0.0101148	0.990752	-0.38261	0.180906	4.84037	4.76906	4.88595	4.87468	4.07374	4.3305	4.68787	4.48911	3.94878	3.94448	4.81511	4.53165	4.93986	4.67057	3.93836	5.17365	4.91767	4.68217	4.73211	3.73069	4.86713	5.04465	4.8819	4.99459	4.0342	4.03167	4.04392	4.22249	3.5204	4.02927	4.27279	4.39107	4.07725
ADPRHL2	0.00534996	0.992877	-0.332795	0.601309	0.376602	0.229582	0.0115773	0.980998	0.420603	0.0432651	0.0242926	0.966514	-0.0459057	0.930847	0.632732	0.000813312	6.9514	7.20052	7.10155	7.09028	6.78471	6.40374	6.83313	6.66185	6.59123	6.81731	6.47445	6.53746	6.93511	6.89764	6.78802	6.83878	7.24688	7.06587	6.98102	6.90061	6.77676	6.84939	6.94301	6.73155	6.69008	6.47024	6.72981	6.87416	6.76684	6.67806	6.6286	6.54888	6.5844
REL	-0.467302	0.287957	-0.386943	0.642254	1.7834	7.51193e-10	-0.969337	0.0173311	3.67205	1.47217e-39	1.86879	5.42912e-08	-1.92394	3.86325e-15	5.40664	4.2714e-172	6.4381	7.55005	6.53284	9.04355	10.9517	5.53995	7.64758	5.55104	7.7909	10.7764	5.78034	8.3832	5.64613	10.1492	10.7997	6.36027	7.88768	6.34038	9.7362	11.3214	6.26923	7.29546	6.23674	9.25704	10.9743	5.64172	7.79648	5.65743	8.891	9.24539	5.43476	6.96044	5.66221
ADRB2	0.993331	0.447607	1.62067	0.348677	-1.0906	0.320835	2.03148	0.0661082	-0.659853	0.494681	0.415426	NA	2.01616	0.209964	-1.11026	0.2388	2.4189	1.20428	2.44538	2.08619	0.266381	2.3305	2.61258	2.24119	2.59123	-0.377446	0.837827	0.577455	1.2769	0.21114	0.938359	1.78133	1.19885	-0.31783	0.465324	-1.35678	2.73784	1.0628	1.18146	1.70918	1.41529	1.19878	1.39482	1.9701	1.43294	-0.100014	3.54532	3.02184	3.05735
NFKBID	-0.716834	0.12749	0.166305	0.947175	3.42114	6.70609e-20	-0.440744	0.399152	5.29678	3.14534e-66	1.85721	0.0206657	-2.84734	9.82848e-31	5.68776	8.22639e-136	5.62278	8.00518	6.16158	9.95935	11.0067	4.89528	8.65541	5.17979	8.64651	10.5444	5.39242	9.73543	5.75802	11.3092	10.6555	6.13889	8.88885	5.82172	10.5138	10.8789	5.2297	8.11373	6.25827	10.3399	10.1403	4.50256	9.20335	5.13057	10.1523	7.70895	4.86251	8.82274	5.02698
ADRBK2	-0.782569	0.321938	-0.0661045	0.977086	-0.598158	0.391461	-0.853562	0.31505	-0.444653	0.376148	0.135638	0.903269	-0.972015	0.308122	-0.418536	0.386124	4.28397	3.70678	4.16158	3.15032	2.48877	3.44597	3.71212	3.90415	2.29167	2.71002	3.48168	2.74738	3.73633	2.32662	3.21138	3.45941	2.52078	3.58906	3.22021	2.73069	3.49273	2.64776	3.18146	3.35304	2.30837	3.00613	2.02286	2.74062	1.65533	1.35942	2.42194	3.46663	3.34686
ADRM1	0.388292	0.393231	0.195224	0.791498	0.612005	0.0516393	0.579109	0.011643	0.675875	0.00447029	0.0439662	0.925801	0.658627	0.00771378	1.19655	7.08386e-08	7.28043	7.73566	7.12586	7.41139	7.68142	6.33799	7.12716	6.66745	7.1265	7.44273	6.51025	7.19584	6.4334	7.36427	7.42486	6.84311	7.57967	7.22133	7.47375	7.67389	7.26141	7.25657	7.32101	7.45402	7.60511	7.23495	7.83475	7.41597	8.00911	8.05354	7.10643	7.41797	7.03971
ADSL	0.321074	0.453614	-0.0629265	0.947175	0.618302	0.01173	0.0421882	0.929464	0.752147	0.000167286	0.114378	0.785653	-0.330038	0.49225	0.838097	0.00040279	5.84037	6.44587	6.10563	6.38164	5.82097	5.89528	6.35212	6.24868	6.57991	6.74149	6.32164	6.67549	6.04066	6.51492	6.43021	6.13889	6.54462	6.36867	6.68933	6.51974	5.85679	6.28003	5.92292	6.52297	6.18536	6.23769	6.52411	6.22249	6.60286	5.85999	6.03243	6.31544	5.95352
ADSS	0.101635	0.83344	-0.132327	0.870734	-0.00550442	0.990534	-0.228986	0.594932	0.073686	0.766179	0.0597168	0.895882	-0.0864226	0.8983	-0.306842	0.1709	6.17379	5.91394	6.18492	5.99308	5.29613	6.37489	5.9651	6.10744	6.06696	5.57675	6.40768	6.03689	6.15136	6.05244	5.3534	6.27319	6.07332	6.26713	6.20679	5.13508	6.25354	6.37022	6.22585	6.08422	5.60793	5.96696	5.81191	5.99116	5.4846	5.22191	6.31502	6.11401	6.50948
EGR4	1.55566	0.562636	0.236221	0.862011	5.58238	7.18328e-12	-0.218255	0.681764	7.42846	1.89192e-24	1.82772	1.35612e-07	-0.45433	0.832792	9.75747	6.91734e-23	-0.388452	3.94125	0.638023	6.18134	8.03236	0.745533	4.32879	-0.343775	4.82005	5.65598	-1.16217	4.93501	-0.308067	6.01849	6.67983	-0.540595	4.59117	0.267132	6.64025	9.22442	0.737845	3.91079	0.766419	5.55467	7.41207	0.520703	5.03343	-2.11736	5.96172	8.19231	0.614581	4.04174	-1.11257
AEBP1	0.0189967	0.982214	0.577993	0.609523	0.201268	0.816588	0.655297	0.202438	0.852033	0.00993417	0.637405	0.387191	0.0391929	0.968239	1.07046	0.00099866	4.16614	4.07875	3.92343	4.55749	4.91024	4.72281	4.78251	4.48911	4.26365	4.94448	4.53827	5.37187	4.36436	5.3541	5.16075	4.66886	4.0062	4.23676	4.67478	5.11896	4.19728	3.44131	4.50338	5.13545	3.89334	4.40823	5.1153	4.4525	5.90326	4.64145	3.93651	4.8406	3.9098
AEBP2	-0.182703	0.735735	-0.21821	0.773145	0.368862	0.283785	-0.139019	0.765607	0.670198	0.00523635	0.282371	0.45351	0.0344246	0.962311	0.567719	0.0284435	5.84995	5.57351	5.56876	5.95767	5.92935	6.01232	5.75942	5.57509	6.02586	5.62255	5.34562	6.06127	5.36436	6.14188	5.62952	5.79926	6.16847	5.17402	6.39014	5.28708	5.98577	6.00765	5.5565	6.15213	5.94778	5.3687	5.75557	5.30049	6.11007	5.76417	5.3425	5.72843	5.37928
ISM1	-0.561375	0.78539	-0.464066	0.797992	1.15653	0.355892	-0.654907	0.387596	2.57667	0.0228866	1.4082	0.06649	-1.54846	0.613102	-1.33756	0.276527	2.85948	3.07875	3.44538	4.24146	1.68142	3.55289	5.24817	3.51421	5.43672	0.622554	0.422789	1.89938	0.276895	3.14974	-0.646603	-0.540595	2.31433	2.26713	4.01991	-1.35678	2.98577	4.02627	3.35138	5.24834	0.607935	0.520703	2.63583	0.88264	3.37154	-0.515051	1.86251	2.49577	1.97489
SLC29A1	-0.263868	0.91437	-0.232663	0.930979	1.82543	0.0558732	-0.137238	0.908815	3.66624	4.18267e-08	1.82251	0.041425	-1.81803	0.0471279	2.91234	7.80447e-06	0.611548	0.941246	1.44538	2.79668	1.85134	0.745533	1.12716	0.978153	2.05066	3.90796	0.837827	3.22131	1.69193	4.53307	2.99725	1.45941	1.78381	0.267132	2.92476	2.64322	1.05977	2.91079	0.181456	5.01297	3.96549	-0.216262	2.10532	1.20457	3.68086	0.899986	0.936509	2.31135	2.05735
AFAP1	-1.47021	0.0444191	-0.663473	0.601885	-0.23931	0.806157	-0.968763	0.152197	0.226005	0.729292	0.445346	0.633898	0.124466	0.923559	-0.882922	0.0734065	4.07098	3.26317	3.76731	4.11861	2.92935	4.57842	3.39019	4.27093	3.17619	2.79248	2.83783	2.66492	3.01386	2.94811	2.05384	4.74481	4.44678	4.58906	4.16576	2.73069	4.57073	4.29546	4.42938	4.938	3.1929	2.19878	2.69028	3.4676	2.97726	2.65487	2.82403	3.52434	3.27975
AFF1	0.445815	0.389215	0.332584	0.698351	-0.493649	0.206216	0.526003	0.19481	-0.540331	0.0817858	-0.0661036	0.910704	0.633227	0.349858	-1.5984	1.36976e-06	5.2409	5.24867	5.69331	5.28497	4.03897	6.52689	5.95497	6.67303	5.92214	3.98011	6.26409	5.16242	5.81087	4.89296	3.10828	5.60915	4.93581	5.72656	4.78725	3.22819	6.04163	5.34078	5.86796	5.15213	4.0342	5.7762	4.92408	5.59	5.26583	3.80688	6.28701	5.93407	6.45728
AFF3	0.586308	0.519006	0.50415	0.719598	0.297828	0.742968	0.263586	0.791106	0.0530077	0.939702	-0.259947	0.813341	-0.173825	0.921614	0.103717	0.886868	2.85948	3.14288	3.44538	2.32719	2.26638	3.99346	4.19755	3.86568	3.49812	3.32299	3.00775	3.70674	3.33579	2.62618	2.87696	3.4136	2.93581	3.68217	3.05029	3.16679	2.43828	2.0628	2.98881	2.95711	0.192897	3.69063	3.29295	3.01192	2.70595	2.06991	2.74386	3.78265	3.24498
LMNA	-0.725673	0.652648	-0.341877	0.787298	-0.0138343	0.993652	-0.598638	0.614604	0.901675	0.258411	0.895843	0.118822	-0.106992	0.90445	1.94193	0.0020241	6.2554	5.95023	6.47091	6.32024	7.26638	3.87482	5.59964	5.55104	5.57991	7.87522	3.88222	4.19216	3.7794	5.86458	6.39779	4.52549	4.91767	5.18996	5.33569	6.49497	5.88759	5.50905	6.19268	6.5857	6.85111	3.81348	4.18332	3.76528	4.27424	5.65487	4.99828	5.45183	4.79432
AFG3L1P	-0.884887	0.0780997	0.0753814	0.945551	0.0219817	0.974698	-0.154088	0.746579	0.559988	0.0807172	0.518143	0.150653	-0.362063	0.515087	0.165923	0.620078	4.91533	5.21923	5.70411	5.61544	5.31077	5.15492	4.99505	5.79578	5.19114	4.35047	6.0375	5.77713	6.22331	5.89296	5.17358	6.02926	5.54462	5.10843	6.16576	5.30143	5.29243	5.34078	6.27949	5.96657	4.94778	4.59109	5.66331	5.38249	5.61616	4.27503	4.46007	5.42934	5.26247
AFG3L2	0.100217	0.861737	0.0776215	0.936458	0.164339	0.645271	-0.29749	0.493362	0.358803	0.102324	0.174896	0.638742	-0.249393	0.62308	0.155454	0.505812	6.15844	5.8861	6.4582	6.05302	5.6701	6.00292	6.18893	5.86568	5.98354	5.22247	5.98757	6.05319	6.04948	6.10191	5.64802	6.22096	6.28631	6.30422	6.1448	5.58574	5.77127	5.91079	5.82531	6.24834	5.44082	6.11764	6.14485	6.24896	6.07198	5.43914	5.67528	6.07592	5.41099
FHL2	1.52055	0.505342	0.677404	0.849583	4.1466	0.000102455	0.967527	0.17732	4.60897	1.18354e-08	0.438621	0.844061	0.958439	0.617458	4.79485	2.60775e-08	-1.38845	2.61932	0.638023	2.87468	2.58831	0.330495	3.32879	-1.34378	3.05066	3.57675	1.15975	4.7272	0.691933	4.62618	4.76279	0.0443678	3.31433	1.0041	4.05029	3.85268	-0.262155	1.0628	0.766419	2.95711	1.77786	1.00613	4.44319	0.88264	4.32371	4.83072	0.936509	3.73456	-0.112572
AGA	0.25979	0.683967	0.0669548	0.956735	0.139133	0.809075	0.394259	0.509703	-0.372759	0.332238	-0.530933	0.265647	1.1635	0.0232003	-0.399497	0.313139	4.16614	4.31976	4.80795	4.01907	2.92935	5.23739	5.37508	5.09917	5.43672	4.04882	4.69581	4.74738	5.19973	4.18077	3.67532	5.22759	4.78381	4.91099	4.41952	4.19781	4.69204	4.93069	5.46686	3.70918	3.85586	4.79869	4.75557	5.17726	4.15175	4.99802	4.72311	4.77078	5.48734
ADGRE5	0.0549103	0.914965	-0.149281	0.823526	-0.030989	0.939886	-1.55583	1.32698e-07	1.80865	2.61446e-13	1.81689	6.09924e-14	-2.61207	1.85012e-28	3.64944	7.30763e-83	8.30852	7.98126	8.45501	9.24146	11.0288	8.05615	8.23777	8.47481	8.34778	11.3275	7.92794	7.73227	7.98195	10.0001	11.2937	7.97707	7.9016	8.03752	9.20342	10.7599	10.9743	7.7521	8.03321	9.66338	11.156	7.65821	7.44715	8.14003	7.91541	8.52843	8.06476	7.91396	7.97886
AGAP2-AS1	0.103737	0.944549	-0.0318894	0.987933	0.296572	0.779153	0.708818	0.5284	-0.542782	0.505309	-0.865175	0.356487	0.132129	0.916204	0.760181	0.172677	1.4189	2.20428	2.09745	1.79668	3.07374	3.91546	2.89269	3.24119	3.49812	3.90796	3.53827	3.22131	2.49929	2.32662	3.16075	2.85172	2.70135	3.0041	0.787252	2.55011	2.32281	2.9888	2.35138	2.40962	2.41529	2.4467	2.93539	3.27496	2.43294	2.89999	2.65897	2.55236	1.88743
AGAP3	0.292945	0.682633	0.513755	0.589316	-0.309762	0.591168	-0.177052	0.837228	-0.40146	0.330839	-0.111159	0.890799	0.213936	0.864533	-1.1003	0.005434	3.61155	3.4773	3.95995	3.27061	2.76888	4.57842	4.32879	5.03126	4.20594	1.62255	4.51025	3.86286	4.59882	3.43353	2.26029	4.34205	3.52078	4.41009	3.46532	2.45058	3.90777	3.74087	4.79617	3.70918	2.41529	4.3073	3.84228	4.55507	3.37154	2.54384	4.04085	4.40651	3.84162
AGAP4	-0.571313	0.54436	0.599133	0.570313	-0.0898253	0.925568	0.188017	0.825243	0.335977	0.494681	0.405684	0.581717	-0.426727	0.657336	0.316449	0.519183	3.07098	3.4773	4.28188	3.75604	3.76888	3.3305	3.12716	3.94163	2.67869	2.20752	4.08575	3.53165	3.59882	3.38107	3.44086	3.98297	3.65828	3.58906	3.37221	3.45058	3.05977	2.54822	4.31074	4.13545	2.30837	3.32806	3.84228	3.37449	4.15175	2.80688	2.07401	4.02184	4.01671
AGAP5	-0.26665	0.819617	0.516084	0.746807	-0.00590912	0.996883	0.605516	0.542522	-0.105716	0.882351	-0.118635	0.932584	-0.427416	0.790068	-0.315509	0.623687	2.31199	2.31976	3.33846	3.01907	2.58831	2.3305	2.12716	2.74369	2.05066	1.20752	3.36139	3.22131	3.15136	2.43353	2.05384	2.78133	3.07332	2.9301	2.37221	2.10266	2.82531	1.54822	3.70502	2.03111	0.607935	2.4467	3.32771	2.63753	3.49183	1.48495	2.25844	2.93938	3.61535
IRF8	-0.499441	0.68097	-1.28428	0.194022	0.603513	0.444593	-1.07818	0.0686679	2.42624	8.32985e-07	1.79856	0.000543043	-1.46827	0.000667672	2.29916	2.20219e-09	3.821	3.52621	3.44538	4.27061	4.51431	1.06746	2.80523	2.24119	3.29167	5.83201	2.00775	3.62185	2.39237	5.88357	4.86119	2.85172	3.70135	3.0041	5.05029	4.81315	2.73784	2.64776	2.50338	4.61608	4.36282	2.72234	2.02286	2.58308	3.89237	3.25754	1.70204	2.31135	2.05735
AGAP7P	-1.21295	0.295527	-0.903753	0.719704	-0.774407	0.499427	-0.431765	0.842563	-0.956044	0.346528	-0.198144	NA	-2.57983	0.167012	-0.926788	0.211531	1.93348	0.619318	1.63802	0.626754	0.266381	4.06746	2.89269	3.94163	2.49812	0.207516	3.64518	2.89938	3.93986	2.7961	1.67532	2.3663	1.42124	2.68217	1.46532	1.96515	2.32281	1.32583	1.50338	-1.29082	0.607935	1.65821	0.257321	1.68999	1.54841	-0.515051	0.936509	1.43688	1.20936
AGBL5	1.26582	8.63089e-05	0.387974	0.530656	0.132053	0.777011	0.773153	0.0039105	-0.212009	0.453977	-0.361898	0.293185	0.604775	0.0608935	0.172305	0.526793	7.25901	7.19296	6.8229	6.5983	6.53317	6.91044	6.87132	6.90415	6.80555	6.4743	6.78619	6.57181	6.55612	6.14188	6.05384	6.58869	6.7938	6.90134	6.60998	6.64885	6.78769	6.76324	6.86796	6.26377	6.49668	8.08752	7.44715	7.36242	7.23384	7.04464	7.71918	6.9552	7.76701
AGER	0.46223	0.731336	0.994599	0.337316	0.226455	0.855457	1.44787	0.025509	-0.045369	0.964236	-0.291211	0.791905	-0.661067	0.561196	1.606	0.0145901	0.611548	2.31976	3.03034	2.53364	4.63561	1.91546	2.39019	3.56312	2.05066	1.20752	3.42279	2.48435	3.59882	2.32662	2.81283	3.21429	3.25774	3.0041	2.71325	3.77251	2.05977	2.64776	4.18146	1.70918	2.06737	3.15297	3.86613	2.88264	3.82525	2.06991	2.47256	3.37548	4.27975
AGFG1	-0.361022	0.360572	-0.23116	0.707701	0.16175	0.643376	-0.32139	0.343351	0.310249	0.186401	0.130826	0.736522	-0.0797614	0.893879	0.293165	0.222731	6.85948	6.60231	6.68787	6.92138	6.33247	6.40374	6.39019	6.16402	6.49209	6.26641	6.47445	6.76728	6.49929	6.60346	6.41409	7.11046	6.98021	6.85209	7.21352	6.5012	6.91775	7.03549	6.49434	6.83847	6.83675	6.23769	6.61839	6.42567	6.44043	6.39983	6.30108	6.61347	6.41099
AGFG2	0.305582	0.642559	0.579836	0.573381	-0.357545	0.58635	0.504583	0.50451	-0.719774	0.0879046	-0.38373	0.649399	0.713202	0.509065	-1.74915	4.8005e-05	3.9691	3.66371	4.03034	3.21172	2.85134	4.81162	4.16278	4.38415	4.11479	2.42991	4.59271	3.10102	4.2769	2.94811	2.05384	4.15985	3.86181	3.9301	3.27268	1.22819	4.80393	4.62351	4.60772	4.13545	2.06737	4.3073	4.06468	4.65082	3.43294	2.89999	4.63695	4.78265	4.64232
KCNK5	-0.41748	0.916618	-1.02019	0.539525	2.94554	0.00111903	-0.748318	0.328651	4.76458	4.774e-11	1.79833	0.00265941	-2.11236	0.00903154	4.55705	4.27425e-12	0.196511	2.07875	-0.361977	2.71422	3.20498	-1.25447	0.39019	-0.343775	1.91316	3.94448	-1.16217	2.96977	0.691933	4.55691	3.71095	0.459405	2.52078	-0.31783	4.3233	3.96515	0.737845	2.32583	1.50338	4.38161	3.51483	-1.80122	2.10532	-2.11736	3.62933	-1.10001	0.199543	0.436879	-2.11257
AGK	-0.487989	0.289764	-0.20082	0.835196	-0.145276	0.748442	-0.38985	0.417245	-0.233582	0.413036	-0.106356	0.852893	-0.220036	0.77385	-0.367761	0.195171	5.07098	4.76906	4.9418	5.05302	4.61216	5.41796	5.07201	5.64491	4.69975	4.73108	5.51025	5.08525	5.48635	4.64855	4.50314	5.24077	4.76363	5.48952	4.80517	3.96515	5.32281	5.24866	5.46686	4.66338	4.09979	4.57381	4.67686	4.74062	4.35577	4.16677	4.58036	4.86314	4.80629
AGL	-0.306067	0.513873	-0.104791	0.916834	0.130847	0.750044	-0.342018	0.449362	0.124664	0.678023	-0.0238885	0.96858	0.0272208	0.974682	-0.11587	0.672413	5.36644	5.27753	5.78777	5.69284	5.10768	5.97435	5.95497	5.56312	5.48605	5.11441	5.43774	5.43544	5.72536	5.14974	4.62018	5.70733	5.28631	5.17402	5.06524	4.77251	5.43828	5.77429	5.65719	5.45065	4.53867	5.03167	5.23001	4.83684	4.96692	4.9768	4.88137	5.45183	4.81816
AGMAT	0.741251	0.441974	0.567519	0.537581	0.130083	0.91569	0.996448	0.160171	-0.314187	0.706283	-0.471399	0.601291	0.819631	0.357558	-0.802358	0.206122	2.07098	3.52621	2.80795	2.21172	1.85134	4.60351	4.47765	4.61042	4.39858	3.52944	5.00775	4.4601	4.47329	4.14974	2.87696	3.4136	3.74317	3.85209	3.37221	2.34366	4.02325	3.78526	3.8819	3.1015	3.00025	4.70657	4.60782	4.74062	4.46268	3.68135	4.15374	4.31135	4.51678
AGO1	-0.0652425	0.913466	-0.046462	0.967313	-0.524178	0.0809425	-0.357115	0.450709	-0.532149	0.0368241	-0.0241198	0.969268	-0.259589	0.782241	-1.45266	1.92824e-06	6.02094	5.06226	6.24535	5.59254	4.23601	6.60351	5.79391	6.24868	5.55701	3.71002	5.68332	5.4601	5.95872	4.91158	4.26029	6.26676	5.10574	5.96757	5.00448	4.00078	5.8774	5.48233	5.64089	5.18492	2.85586	5.78374	4.85426	6.00158	4.87034	3.45458	5.57458	5.55236	5.72663
SPRED2	2.89499	0.41172	0.238655	0.940676	4.07034	0.0168171	0.716347	0.588228	3.89427	0.00816354	-0.19223	NA	0.539234	0.465017	6.11721	7.32298e-08	-1.38845	1.20428	-0.361977	1.79668	3.20498	-0.254467	2.39019	0.241187	1.91316	2.87048	-0.162173	2.74738	-1.30807	1.7961	3.10828	-0.540595	0.935814	0.267132	0.465324	3.34366	-1.26216	1.0628	0.766419	1.51654	3.1929	-1.80122	1.39482	-2.11736	2.0959	3.25754	1.42194	2.24423	0.209356
TP53INP2	0.864803	0.629155	1.27756	0.323484	1.2659	0.242038	0.328931	0.670378	3.09376	9.29756e-08	1.79776	0.00204325	-0.110398	0.950279	2.52751	0.000888796	0.611548	1.78924	1.63802	3.71422	3.32527	1.06746	2.89269	1.97815	2.67869	1.42991	1.15975	2.03689	1.86186	2.94811	0.675325	0.0443678	1.78381	1.26713	3.37221	2.96515	1.32281	1.32583	2.50338	3.35304	1.92986	1.3687	2.74275	0.204568	3.82525	2.42355	1.19954	3.06137	0.47239
AGO4	-0.153781	0.83499	1.13591	0.131614	-0.954866	0.0434401	-0.207667	0.753196	-0.457233	0.184439	0.479788	0.446306	0.437627	0.600942	-0.723168	0.0575451	4.31199	2.61932	4.84748	4.27061	3.89087	5.50042	4.35982	5.11566	4.14582	3.37744	5.23014	4.03689	5.36436	4.21114	3.30759	5.21429	4.0062	3.96757	4.08003	2.73069	4.62049	4.0628	4.70502	4.13545	4.0342	4.65821	4.47455	5.10181	4.0378	4.14791	4.32883	5.22696	4.27975
AGPAT1	0.750164	0.160876	0.295581	0.806068	0.190907	0.782726	0.470262	0.491845	-0.0532747	0.926547	-0.263856	0.746637	0.929224	0.102044	0.103128	0.821018	4.13511	3.66371	3.80795	3.43411	3.8107	4.1718	3.80523	3.74369	4.26365	3.32299	4.29726	4.35881	3.90139	4.18077	3.93836	3.78133	4.42124	3.89162	3.63525	3.16679	3.78224	3.44131	4.35138	3.35304	2.85586	4.50256	4.44319	4.78953	4.29092	4.39184	4.53344	4.1557	4.37928
AGPAT2	1.12429	0.0719236	0.730845	0.471971	0.456861	0.486035	0.743753	0.238761	0.404201	0.422175	-0.0708534	0.949434	1.4571	0.00685418	0.0556403	0.915356	3.36644	3.90472	3.44538	3.58095	2.76888	3.38939	3.61258	4.30008	3.76115	3.01487	3.00775	3.43544	3.49929	3.32662	2.74571	2.91884	2.86181	3.1416	2.63525	2.55011	3.3817	3.44131	2.98881	3.56717	2.51483	3.65821	4.50525	3.78953	3.80217	3.92235	4.3425	3.65927	4.07725
AGPAT3	-0.160687	0.763722	-0.322834	0.589316	0.0882601	0.834007	0.00809708	0.988576	0.0519589	0.857309	-0.0538324	0.912083	0.322434	0.418736	0.987053	2.45565e-06	6.77142	6.71207	6.85719	6.58676	6.91024	6.15492	6.12716	6.39769	6.19114	7.31255	6.27245	6.48435	6.22331	6.21863	7.18312	6.61422	6.35535	6.64217	6.21352	6.69307	6.50603	6.30311	6.44824	6.34581	6.8606	6.39845	6.13507	6.00158	6.42917	7.26193	5.88137	6.16026	5.64898
TNF	-0.781361	0.372768	-0.258199	0.734647	4.3569	1.10925e-13	-0.561758	0.0902392	6.16474	1.01009e-27	1.78874	2.61016e-13	-1.20918	2.11881e-05	4.19775	5.55313e-14	5.36644	9.0767	5.16158	10.4389	8.73534	3.06746	9.08019	3.11566	9.296	7.97349	3.23014	9.26833	3.54991	11.0456	7.93083	4.10326	9.07537	4.17402	10.7527	8.32622	5.50603	8.50076	5.5565	10.519	8.55922	3.62504	9.0202	3.58308	10.2295	6.93891	4.02397	8.38622	4.09688
AGPAT5	0.428529	0.422137	0.085225	0.944372	0.506239	0.222513	0.116839	0.858991	0.59552	0.073041	0.0694593	0.93531	0.639375	0.136209	0.751324	0.00685473	5.77142	5.70678	5.43244	5.69284	5.48877	6.43902	5.63812	6.01378	6.11479	6.28789	6.18655	6.82063	6.03178	6.75546	6.46192	5.66886	5.98021	5.64795	6.17268	5.96515	6.00463	6.24866	5.79617	6.07551	6.09175	5.46556	6.08005	5.5265	5.9565	6.44688	6.58036	6.56272	6.50581
AGPS	-0.2406	0.682983	-0.194205	0.847032	0.153005	0.754849	-0.142216	0.818092	0.065111	0.861834	-0.106911	0.865832	-0.132978	0.888992	-0.535919	0.0941388	4.821	4.66371	5.08097	4.64912	3.85134	5.69973	5.05316	4.65622	4.85801	3.90796	5.23014	5.42294	5.23109	4.96603	4.41949	5.35422	5.13745	5.18996	4.95718	3.45058	5.3077	5.35558	5.03944	5.3091	4.25179	4.32806	4.67686	4.61056	4.49183	3.73288	5.02397	5.22696	4.95352
ARL5B	-1.19634	0.050354	0.191554	0.836967	1.02642	0.0035503	-0.969805	0.000922049	2.82693	1.67296e-34	1.78787	7.87962e-15	-1.32699	0.00203814	4.60737	3.41817e-50	4.84037	5.18917	4.54491	7.27061	8.30895	4.67627	5.29708	3.86568	5.16108	6.75698	3.92529	5.79662	3.59882	6.65408	7.61549	4.81696	5.31433	4.1416	7.34184	8.70527	4.41027	5.16713	4.67331	7.06674	9.06839	2.4467	5.47455	3.88264	5.73062	7.45649	3.59186	5.67846	3.31369
AGTPBP1	-0.1706	0.745999	0.155043	0.885223	-0.382392	0.285804	-0.246227	0.64581	-0.34595	0.243976	0.02019	0.978055	-0.336481	0.5347	0.164985	0.507805	5.9691	5.02871	5.67145	5.48474	5.5394	6.56571	5.16278	6.15607	5.38564	5.23726	5.83783	5.70674	5.84168	4.67057	5.61078	6.31739	5.32813	5.82172	5.45401	5.51359	5.66858	5.52223	5.68925	5.69787	5.40235	5.3687	5.06468	5.83684	5.17889	5.43914	5.74386	5.9552	5.28831
FOSB	-1.90926	0.0491323	-0.180902	0.894217	1.15999	0.33049	0.00141184	0.998975	2.9599	0.000307663	1.78566	1.00298e-05	-1.25323	0.390769	3.03775	0.000979838	5.28397	5.73826	5.73605	7.36485	7.30713	1.91546	4.97515	2.74369	4.85801	4.17714	1.83783	5.23567	2.39237	7.01849	4.52332	3.70733	4.86181	3.1416	6.73211	7.13908	3.9473	4.38472	5.0641	5.88909	6.05915	1.89921	5.27524	2.58308	6.92746	5.62791	2.25844	4.52434	3.20936
AHCTF1	-1.01774	0.00121115	-0.302317	0.623488	-0.382235	0.212892	-1.11573	0.000100938	0.0149146	0.967244	0.381202	0.286523	-0.778526	0.0199088	-0.237469	0.315895	7.31199	6.72784	7.51454	7.37495	6.60028	7.46321	6.90852	7.47959	6.82485	6.04882	6.85463	6.79662	7.08425	6.51492	6.54322	7.62431	6.44678	7.10423	6.90827	6.3227	7.22568	6.90074	6.8819	7.23275	6.22264	6.01256	6.19278	6.41012	5.96692	5.80085	6.05752	6.62999	6.0723
AHCY	0.607328	0.119906	0.158148	0.867093	0.123609	0.799791	0.116879	0.859054	0.434888	0.222743	0.29091	0.628122	-0.196145	0.776123	0.200544	0.507072	5.33947	5.06226	5.17718	4.9666	4.46278	5.833	5.56012	5.55104	5.64651	5.35047	5.40768	5.68598	5.78996	5.95709	5.06764	5.20087	5.36877	5.03972	5.23351	5.13508	5.59583	5.18381	5.3312	5.79665	5.1315	5.69063	5.54272	5.71553	5.62933	4.78263	5.83858	5.44437	5.39522
AHCYL1	-0.0405375	0.933609	0.0711748	0.93727	-0.161841	0.585672	0.0910475	0.84121	-0.173358	0.422711	-0.0292838	0.954331	-0.041579	0.946848	0.0157416	0.948037	6.78647	6.36751	6.76214	6.69822	6.53317	6.86965	6.44185	6.89463	6.56851	6.07376	7.0227	6.73733	7.02285	6.10999	6.13476	7.04061	6.72241	6.69898	6.6502	6.65445	7.06427	6.7521	7.02066	6.68073	6.17018	6.76863	6.74275	6.74062	6.69972	6.31361	6.65075	6.68797	6.80629
AHCYL2	-0.763835	0.123694	-0.0655903	0.965868	-0.487724	0.323653	-0.725446	0.0908971	-0.104456	0.769462	0.366741	0.520692	-0.684337	0.247047	-0.638883	0.0294739	5.05449	3.66371	5.37949	4.94868	3.92935	5.08538	4.44908	5.38415	4.49812	2.52944	4.81511	4.16242	4.80046	4.50882	3.87696	5.56793	5.0062	5.26713	4.73211	3.92863	4.88759	4.71815	5.18146	4.79665	3.77786	3.89921	3.95776	4.61056	3.82525	3.06991	4.31502	4.73456	4.33037
AHDC1	0.74764	0.356518	1.00664	0.316022	-0.509375	0.507993	0.334042	0.717999	-0.146674	0.826736	0.341973	0.711477	0.587868	0.67395	-1.10121	0.0495917	2.85948	2.42667	1.95995	3.15032	1.68142	4.03094	3.32879	3.97815	3.39858	1.20752	4.04728	2.66492	3.01386	2.71364	1.3534	2.78133	2.70135	3.48952	2.27268	1.96515	2.98577	2.64776	3.50338	3.16862	1.60793	3.95366	3.25732	3.81338	3.0959	1.35942	3.49722	3.80611	3.53128
NR4A2	-1.63134	0.0175233	-0.167371	0.880791	3.75876	5.4989e-08	-0.248032	0.591247	5.52444	2.72543e-20	1.74975	8.32411e-07	-1.0314	0.306308	5.08489	6.81258e-14	6.33265	9.4347	6.16158	11.0895	10.3914	4.89528	8.99875	4.35666	9.20778	8.15588	3.96711	10.0598	4.88176	11.4715	8.89352	5.48177	9.3671	5.46353	11.243	10.9699	6.5192	8.53366	6.87494	10.4881	10.4573	3.72234	9.50002	3.4062	10.8712	9.49011	4.28701	9.01053	4.44202
LINC01353	-1.31826	0.658077	1.10105	0.448075	1.64817	0.157292	0.0617893	0.952233	3.41728	4.76392e-07	1.74814	0.00705222	-0.461848	0.679198	3.75866	8.77039e-08	1.19651	1.42667	1.63802	3.38164	3.63561	-0.254467	2.39019	-1.34378	2.05066	0.944482	-1.16217	1.74738	-1.30807	3.7961	2.3534	0.0443678	1.61389	1.85209	2.92476	4.10266	1.05977	2.2003	1.18146	2.95711	2.51483	-0.216262	3.02286	-1.11736	3.37154	2.2923	-1.38542	2.37548	-0.52761
MYC	0.326646	0.45368	-0.411737	0.624692	1.41196	3.84419e-05	-0.696899	0.0791066	3.16927	8.13409e-32	1.73738	2.18244e-06	-2.65083	4.07283e-27	3.56527	4.75662e-60	6.57155	7.37421	6.54491	8.95431	9.4976	7.13355	7.70609	7.06562	7.67071	9.87048	6.51731	8.46315	6.47984	9.97269	9.14456	6.21429	7.83305	6.52137	9.46109	9.4352	6.8774	7.17132	7.09435	9.17475	9.88231	6.68259	7.62014	6.74992	8.80144	6.74548	6.64525	7.09509	6.31788
AHRR	-0.721164	0.431292	-0.584931	0.685495	-0.283671	0.72943	-0.638501	0.483725	-0.0478739	0.950994	0.212191	0.839614	-1.01804	0.148526	0.695267	0.122601	2.61155	2.78924	3.09745	2.32719	3.58831	3.74553	3.19755	3.41111	2.59123	2.62255	3.88222	2.96977	3.21549	2.7961	2.74571	3.95126	3.47187	3.38261	3.16576	3.77251	2.98577	2.74087	3.50338	3.87911	3.81739	2.10567	1.93539	3.05257	2.43294	2.70734	2.82403	2.80611	1.47239
AHSA1	-0.101482	0.836563	-0.242202	0.720681	0.215127	0.547899	-0.233088	0.468135	0.290689	0.166356	0.0564097	0.900718	-0.303295	0.412685	0.273965	0.186564	7.08322	7.21923	7.26007	6.94417	6.73127	6.60351	6.85508	6.59874	6.89957	6.53544	6.65161	6.64892	6.41985	6.83563	6.40325	6.8037	6.77879	7.04411	6.97312	6.55611	6.97625	7.04465	7.18146	6.9235	6.52082	6.55633	6.76194	6.55507	6.67452	6.06489	6.56878	6.61347	6.76087
FOSL1	-0.499637	0.837783	0.156771	0.922718	4.01938	4.6834e-12	0.395418	0.291375	5.75821	5.5017e-37	1.71307	3.50198e-07	-0.812345	0.0327898	6.95041	1.59472e-52	1.19651	4.42667	-0.361977	5.76631	7.18921	0.745533	4.75942	0.978153	4.94878	7.04882	0.422789	5.08525	0.691933	6.18842	6.24821	0.0443678	3.97144	0.267132	5.97312	7.24314	1.5452	3.95032	1.76642	6.26377	6.79281	0.198775	5.01221	0.204568	6.36367	5.80085	0.199543	3.93938	0.47239
AIDA	0.0704023	0.907912	0.223056	0.825103	-0.490902	0.19818	-0.133467	0.836006	-0.834853	0.00135371	-0.361432	0.511286	0.581278	0.149618	-0.16043	0.546168	5.97787	5.11117	5.81793	5.13455	5.31077	6.487	5.59964	6.20312	5.34611	5.40391	5.65801	5.0204	5.88176	4.48416	5.34208	6.04437	4.98893	5.62468	4.53141	4.87204	6.12155	5.92078	6.03944	5.23275	5.1929	5.4749	5.24828	5.63753	4.49183	5.84835	6.07401	5.76481	5.73918
AIF1	1.77723	0.0633437	1.02735	0.560668	0.00381216	0.998022	1.37593	0.332708	-0.611945	0.585759	-0.632113	NA	1.17253	0.507366	-0.610115	0.544962	1.19651	1.61932	1.22299	1.62675	-0.318582	2.44597	2.89269	2.56312	2.49812	0.622554	1.64518	0.577455	1.69193	1.21114	-0.0616407	0.781333	1.42124	1.85209	0.0502863	0.965152	2.32281	1.91079	2.18146	-0.290815	1.1929	3.05676	2.32771	3.01192	1.93544	1.22191	2.89998	2.31135	2.64232
DUSP4	0.725816	0.796973	-0.732075	0.772177	2.12659	0.0802541	-0.63247	0.58971	2.99449	0.000560762	0.843582	0.441455	0.00918205	0.99254	5.67383	3.80937e-19	0.196511	1.20428	0.959951	2.62675	4.6587	-0.254467	-0.194772	-0.343775	0.591227	4.17714	0.422789	2.27789	-0.308067	2.21114	4.23604	-0.540595	1.61389	-1.31783	1.46532	4.47611	0.322807	1.0628	1.76642	2.70918	4.77786	0.783738	0.935393	-0.11736	1.65533	5.03954	-0.385419	0.851916	1.47239
AIFM2	-0.0581655	0.959084	-0.0966492	0.967313	-0.577473	0.44885	-0.18545	0.900836	-0.981104	0.0749503	-0.422202	0.728114	-1.19182	0.368066	-0.442709	0.468212	2.85948	3.01164	2.80795	2.43411	2.48877	1.91546	1.80523	2.90415	1.39858	1.62255	3.42279	2.57745	3.08425	0.948106	0.353397	3.5038	1.61389	2.85209	2.16576	2.22819	2.82531	2.32583	3.64089	2.16862	2.77786	2.89921	2.02286	3.68999	1.84797	0.484949	2.86251	2.6068	2.64232
AIG1	0.645326	0.358015	-0.258409	0.859397	0.414353	0.489272	-0.0292866	0.977996	0.291743	0.556128	-0.141203	0.872664	0.528539	0.567799	-0.0514095	0.921781	3.36644	3.66371	3.76731	3.38164	2.68142	2.99346	3.89269	3.35666	3.59123	2.71002	3.42279	3.70674	2.7794	3.58037	2.93836	3.10326	3.19885	2.76963	3.05029	2.34366	3.13016	3.32583	3.08835	3.03111	2.41529	3.65821	2.93539	3.43723	3.1699	2.98745	3.63695	3.46663	3.24498
AIM1	-0.149493	0.765389	0.279211	0.689476	-0.60876	0.0264973	-0.127032	0.815551	-0.506279	0.0522002	0.0837183	0.875115	-0.0214672	0.974682	-0.107309	0.68544	6.6059	5.61932	6.86202	6.05302	5.80036	6.87482	6.53315	6.66185	6.30547	5.72059	6.49604	6.01208	6.39237	5.80609	6.12818	6.56269	5.87127	6.47659	5.53141	6.00955	7.03247	6.13319	6.32101	6.23275	5.92082	6.39845	5.91267	6.37449	5.44043	5.66154	6.22191	6.43688	6.14009
AIM1L	-0.23749	0.851806	-0.447349	0.828517	-0.571062	0.507993	-0.371742	0.743504	-0.601436	0.279799	-0.0531445	0.968385	-1.17276	0.674137	-2.68228	9.65934e-05	2.31199	1.94125	2.80795	2.87468	1.00335	3.78993	3.26466	3.30008	3.11479	0.622554	3.69581	1.74738	3.44682	2.53307	-0.0616407	3.31739	3.13745	3.1416	2.37221	0.965152	3.82531	3.32583	3.82531	2.40962	-0.392065	1.65821	1.39482	3.13057	1.54841	-1.10001	3.56878	2.75881	3.24498
AIMP1	0.219654	0.674364	-0.345593	0.665104	0.318499	0.363677	-0.0617617	0.907917	0.381622	0.12194	0.0435016	0.943913	-0.088192	0.887922	0.514221	0.0246691	5.99525	6.36751	5.71484	5.93054	5.83117	5.26909	5.59964	5.45064	5.63562	5.86096	5.76856	5.79662	5.57458	5.71364	5.45143	5.76319	6.18374	6.24441	6.37821	6.07785	6.05977	5.78526	5.8957	6.00381	5.81739	6.13541	6.02815	5.50469	5.99772	5.6944	5.59757	5.2528	6.01671
AIMP2	-0.000717428	0.998696	-0.609734	0.359692	0.377809	0.365236	0.129311	0.815551	0.266522	0.422535	-0.1323	0.815687	-0.863659	0.15636	-0.386675	0.293566	5.11934	5.36078	5.20788	4.91216	4.07374	5.13785	5.03405	5.01378	5.29167	4.87048	5.23014	5.50819	4.92075	5.11803	3.93836	4.76319	5.63625	5.29688	5.22021	3.68762	5.5192	4.96969	5.20382	5.43711	4.81739	4.91302	4.99068	4.88264	5.05743	3.2923	4.98962	4.51013	4.89865
NPTX1	-2.52318	0.0316909	-2.00113	0.0083647	1.50636	0.0206401	-1.33474	0.000802363	3.23429	4.34808e-14	1.71234	2.21479e-06	-2.26329	0.0097644	1.71263	0.00705145	3.93348	4.11117	3.68242	5.79668	4.6587	2.55289	3.61258	2.97815	3.67869	3.08199	1.83783	4.74738	1.69193	5.48416	1.93836	2.15985	3.65828	2.38261	5.36014	3.39811	2.5452	3.91079	3.35138	6.33854	4.51483	0.520703	1.10532	-2.11736	3.9565	0.221914	0.199543	2.85192	1.58787
AK1	-0.188736	0.909984	1.21297	0.318779	-0.243465	0.870134	1.16743	0.130776	0.374745	0.675426	0.598772	0.614799	0.524322	0.730113	0.393094	0.647779	1.61155	0.619318	2.09745	1.43411	2.68142	2.06746	2.12716	2.46358	0.591227	-0.377446	3.00775	2.57745	3.08425	2.62618	1.67532	3.62933	2.78381	2.76963	3.41952	3.45058	1.05977	2.32583	2.50338	2.87911	0.607935	2.5207	3.29295	3.27496	4.1699	1.70734	1.86251	3.49577	3.37928
AK2	-0.0393665	0.932904	-0.0813651	0.915368	0.0481425	0.880182	-0.0554466	0.892502	0.0383897	0.867624	-0.0297868	0.94506	0.0577214	0.92113	-0.417848	0.0198199	7.36644	7.2988	7.58931	7.04038	6.3609	7.14641	7.07201	7.21465	6.98354	6.20752	7.37699	6.99952	7.36436	7.00556	6.21138	7.33285	7.30388	7.36516	7.12354	6.15892	7.3039	7.29161	7.22038	7.2979	6.5088	6.94361	7.04653	7.31309	6.90326	6.2309	7.20517	7.23346	6.98282
TBX21	1.67297	0.149431	1.27463	0.259067	0.833429	0.363439	0.563534	0.557616	1.92918	0.00376337	1.0749	0.207213	1.86024	0.136691	-0.939124	0.290528	3.00387	2.20428	2.33846	2.53364	1.68142	3.26909	3.26466	2.90415	2.91316	1.94448	1.42279	3.38481	1.01386	3.7961	-0.646603	1.04437	2.86181	1.68217	3.22021	0.965152	2.64474	2.82833	2.18146	4.81771	0.929863	1.5207	2.69028	2.63753	3.40256	1.22191	4.46007	4.8292	3.9098
AK5	0.898662	0.0468324	0.891932	0.14304	-0.310016	0.586347	0.557715	0.294657	-0.559596	0.124757	-0.27133	0.672304	0.827773	0.145297	-0.690804	0.0561938	4.39291	3.94125	4.496	3.83621	3.96682	6.40374	5.59964	5.79578	5.48605	4.42991	5.24722	4.53165	5.18379	4.38107	3.74571	5.48177	5.04015	5.52766	4.27268	4.03554	4.69204	4.44131	4.82531	4.20104	2.92986	5.66638	5.45895	5.94334	4.90326	4.68135	5.66986	5.35176	5.23616
AK6	0.546706	0.325833	0.0638375	0.958102	0.689054	0.0890146	0.320882	0.403798	0.888767	0.00374437	0.180897	0.722149	-0.309997	0.411948	1.70215	5.39453e-11	5.90617	6.41373	5.52067	6.01907	6.65296	5.30012	5.78251	5.28558	5.47387	6.62255	4.92529	5.81586	5.01386	6.17307	6.46714	5.07412	5.75344	5.63637	6.29187	6.66003	5.69204	5.8389	5.67331	5.80722	6.41529	5.4749	6.33627	5.28352	6.40639	6.26631	6.04085	5.63982	6.00637
AK9	-0.242862	0.699505	-0.199081	0.866371	0.123478	0.835981	0.114182	0.887736	-0.365781	0.34571	-0.509541	0.394648	-0.651554	0.412814	-0.296653	0.460754	4.31199	5.02871	4.80795	3.71422	3.89087	4.20496	4.23149	4.65622	3.80068	2.62255	4.81511	4.19216	4.54991	3.38107	2.87696	4.60915	4.39525	4.76963	4.53141	4.31565	4.49273	4.29546	4.93634	3.91864	3.25179	4.00613	4.12522	4.25768	3.91406	2.89999	4.16917	4.48127	4.89865
AKAP1	-0.00511888	0.994574	0.209506	0.818692	0.347302	0.442248	-0.113459	0.835207	0.710246	0.0128829	0.343379	0.491704	-1.32529	0.00317199	-0.306327	0.315275	5.02094	5.18917	5.48351	5.70357	4.48877	6.1718	6.23986	6.17192	5.82963	5.01487	5.70819	6.17737	5.87184	6.08561	4.95331	5.91062	5.8427	5.71559	5.83165	4.39811	5.64474	5.71815	5.64089	6.41654	4.79776	5.05676	5.81804	5.65743	5.91944	3.02927	5.62021	6.12804	5.33037
AKAP10	-0.510177	0.177453	-0.0387303	0.967543	-0.162419	0.663112	-0.268746	0.459843	-0.0758012	0.769324	0.0696616	0.885496	-0.0828371	0.885037	0.291928	0.171768	6.57155	6.07053	6.65483	6.27781	6.45621	6.71132	6.26466	6.81104	6.21328	6.0655	6.40007	6.59426	6.62857	6.00122	6.48268	6.87303	6.33499	6.54015	6.44832	6.09443	6.68621	6.18381	6.78879	6.46407	6.20785	5.60817	6.01221	6.27496	5.93012	6.04973	6.15374	6.49577	5.93182
AKAP11	-0.215186	0.66253	-0.414512	0.484584	-0.12196	0.73002	-0.458773	0.310463	-0.127266	0.692925	-0.0249197	0.967969	-0.254118	0.697753	-0.478432	0.0456853	5.74083	5.64169	5.89541	5.7765	4.8107	6.34545	5.53315	5.95085	5.57991	5.14612	6.07623	5.4601	5.82122	5.70299	4.87696	5.99856	5.70135	5.91099	5.3233	5.06949	5.74907	5.62351	5.85388	5.1015	4.41529	5.6334	5.09526	4.93792	5.05743	4.6944	5.24394	5.27818	5.47239
AKAP13	0.0323869	0.949772	0.170988	0.791319	-0.0861433	0.809128	0.0326919	0.938649	-0.0527999	0.799665	0.0160425	0.970483	0.156423	0.72243	0.0178016	0.936793	8.3731	8.41211	8.66731	8.3783	8.10978	8.9054	8.68021	8.85835	8.58699	8.1733	8.51555	8.37512	8.45846	7.97712	7.95888	8.78246	8.08353	8.58756	8.19664	7.97414	8.3303	8.08738	8.0793	8.20504	7.55922	8.48302	8.27413	8.35533	8.31354	7.99538	8.10543	8.55755	8.06485
AKAP17A	-1.10369	0.0087194	0.180229	0.806182	-0.11169	0.835605	-0.26006	0.432329	0.222146	0.497456	0.316249	0.290242	-0.0663927	0.914544	0.374186	0.196626	6.45075	6.45852	6.8812	7.09843	6.83624	5.88508	6.05316	6.71151	6.00062	5.62255	7.02765	6.76233	7.12239	6.59196	6.56285	7.51197	6.77879	6.65371	6.89995	6.87204	6.35255	6.44823	7.41508	6.82813	6.32218	5.33833	6.52785	6.48997	6.55533	6.27936	5.77949	7.03431	6.25812
AKAP7	-0.229511	0.78539	0.00282678	0.99901	-0.723025	0.231447	-0.0327971	0.980024	-1.04668	0.0222845	-0.342781	0.738164	-0.206336	0.878485	-0.922004	0.0319414	4.46953	3.82877	4.28188	3.43411	2.76888	4.26909	3.50567	4.53887	2.76115	2.71002	4.15975	2.38481	4.39237	2.21114	2.81283	3.78133	3.19885	3.81145	2.85764	1.96515	3.5452	2.91079	3.57377	2.29415	2.51483	3.40823	2.52036	3.85992	2.65533	2.35942	3.72311	3.6068	3.69478
CD40LG	0.542797	0.170369	0.0177045	0.988185	1.83095	4.62265e-10	0.150703	0.898843	3.56234	2.11603e-27	1.7111	0.0119508	-0.417419	0.152596	2.28853	3.46412e-32	6.97349	8.30932	6.88595	9.7307	8.61511	6.75676	8.62381	6.94163	8.65732	8.92176	6.46718	8.8372	6.68062	10.6899	8.28561	6.8037	8.22675	6.82172	9.75419	8.26893	6.31527	7.62961	6.12397	9.01866	8.15676	7.09662	8.51188	7.32765	9.93875	7.8381	6.8458	8.11636	6.6523
AKAP8L	-0.28142	0.491997	0.270838	0.608432	-0.0991429	0.756562	0.120877	0.763378	0.00490392	0.984421	0.0843913	0.828232	-0.0852388	0.901712	-0.19593	0.43042	7.0294	6.9322	7.34538	7.09028	6.99883	6.68217	6.73004	7.39432	6.53959	5.48053	7.42279	6.9394	7.47984	6.77084	6.08811	7.58353	7.17613	7.21355	7.03138	6.47611	7.2297	7.18381	7.59508	7.34218	6.40235	6.51166	7.17141	7.20457	7.00785	6.03441	7.07606	7.47214	7.17975
AKAP9	0.000819368	0.998482	-0.288367	0.595899	0.0899577	0.825615	-0.0796472	0.872641	-0.0206744	0.953096	-0.128966	0.756593	-0.356196	0.435465	-0.231888	0.390638	7.05449	7.5851	7.63802	7.5246	6.76357	7.25729	7.47056	7.64775	7.17243	6.25918	7.82651	7.38481	7.52482	7.10191	6.40325	7.6418	7.42446	7.67652	7.31395	7.08617	7.3817	7.2605	7.87494	6.84361	6.23729	7.43957	7.19749	7.22471	7.28884	6.20377	7.06991	7.04667	7.53128
AGRN	0.685162	0.708097	0.134888	0.966287	0.533888	0.716551	-0.599741	0.523133	2.24839	0.000632763	1.68054	0.0301	-1.49689	0.0092008	4.13969	2.37464e-15	1.19651	1.20428	1.22299	3.15032	4.63561	2.06746	2.61258	2.24119	2.05066	3.79248	1.64518	1.16242	1.49929	2.62618	3.44086	-0.540595	1.61389	1.48952	2.27268	4.79297	1.32281	1.54822	2.50338	3.16862	4.1315	1.3687	1.52036	2.13057	2.0179	2.22191	1.42194	1.31135	1.69478
RRAD	0.672491	0.870117	0.180987	0.942131	3.88365	0.000686154	0.0710155	0.936035	5.55643	2.02915e-10	1.65621	0.0035079	0.374662	0.505328	6.40116	2.97192e-15	0.196511	2.07875	0.959951	3.43411	4.68142	-1.25447	1.80523	-0.343775	2.67869	4.08199	-1.16217	3.22131	-0.308067	3.94811	4.58222	-0.540595	2.19885	-0.31783	3.82288	4.19781	-0.262155	1.91079	0.181456	4.49054	4.33586	-0.801225	3.02286	-0.532397	3.65533	4.54384	-0.0634913	1.93938	1.58787
AKIRIN2	0.39695	0.416028	-0.0842184	0.940909	0.198531	0.696565	0.507684	0.15385	-0.0334836	0.934637	-0.250597	0.610998	0.478264	0.183019	0.717101	0.00476387	6.15844	6.02871	5.91415	5.68204	6.0823	5.25333	5.41994	5.76475	5.67869	5.86096	5.70819	5.2917	5.26179	5.16534	5.56285	5.4136	5.77376	6.0041	5.83165	6.07785	5.93752	6.24071	5.65719	5.43711	6.00025	5.82083	5.81191	5.95946	5.97726	6.35531	6.16917	5.74066	6.08218
ASTL	-1.00277	0.66253	0.314072	0.878449	1.47135	0.123904	-0.850438	0.181196	3.10717	1.92839e-08	1.63108	0.00253785	-0.893896	0.0419403	5.18726	3.01072e-30	0.933476	2.61932	1.44538	3.67115	5.93881	0.745533	2.80523	-0.343775	3.34611	4.32299	0.422789	1.89938	1.01386	4.05244	5.13476	2.15985	2.78381	1.0041	4.05029	5.8429	0.322807	1.74087	1.18146	3.29415	5.00025	0.783738	2.84228	-0.11736	2.89237	4.72017	-1.38542	2.24423	-0.52761
AKR1A1	0.142851	0.792394	-0.130068	0.898214	0.389507	0.312788	-0.103054	0.817937	0.595952	0.0125386	0.185673	0.711015	-0.995473	5.54918e-05	1.31709	3.55094e-11	6.79146	7.00733	6.63802	6.64356	7.26638	5.52689	5.80523	6.02255	5.82963	6.4491	6.13245	6.22131	6.40618	6.76573	6.99002	6.49283	7.05683	6.51506	7.11996	7.31918	6.47255	6.42035	6.54778	6.72599	7.20412	6.55633	6.79648	6.54798	6.74884	6.1288	6.24029	6.31135	6.63226
AKR1B1	0.558905	0.16355	0.130209	0.850837	-0.0499363	0.925516	0.518612	0.122026	-0.393088	0.181787	-0.365476	0.268458	0.284471	0.5826	-0.486038	0.0871989	7.00815	7.31629	6.9418	6.60403	5.9852	7.70263	7.5229	7.76997	7.37586	6.63936	7.97482	7.28826	7.82892	7.03981	6.75854	7.39604	7.09367	7.55253	6.64025	6.3227	7.29243	7.24071	7.47148	6.82813	6.21527	7.73016	7.19278	7.70122	7.07198	6.42355	7.8446	7.52611	7.80032
AKR1C3	2.51483	0.0175233	2.65716	0.09989	-0.974721	0.482352	2.50581	2.51445e-08	-0.981138	0.123478	-0.0335284	0.983638	2.94829	0.0100065	0.7812	0.402257	3.07098	1.20428	2.95995	2.43411	2.85134	3.38939	2.80523	3.74369	2.49812	3.26641	5.82651	4.13204	5.33579	4.24089	5.80461	4.58869	3.97144	4.41009	3.16576	4.87204	4.90777	4.26443	4.76642	4.03111	5.22264	7.39107	6.73629	7.51926	6.1699	8.24871	6.85775	5.86872	6.92909
AKR7A2	0.347315	0.475361	-0.0235508	0.983813	-0.30026	0.420185	0.130472	0.837773	-0.655016	0.0130293	-0.373523	0.390848	0.225587	0.802896	-1.57122	8.02916e-08	6.20401	6.07053	6.39957	5.53364	4.43631	6.37489	6.38266	6.66745	6.20594	4.32299	6.52433	5.49632	6.49929	5.16534	3.99725	6.13183	5.76363	6.3546	5.54214	4.34366	5.8774	5.53528	6.02695	4.79665	3.06737	6.57815	5.81804	6.52289	5.66176	4.42355	5.98962	5.57302	5.53848
AKT1	-0.24076	0.562636	0.262322	0.744055	-0.102259	0.798798	0.100355	0.826922	-0.182453	0.408853	-0.0980689	0.84797	0.43293	0.277696	0.089313	0.716038	7.1776	6.47107	6.96894	6.79668	6.80554	7.34172	6.84962	7.51421	7.0629	7.10233	7.30543	7.16617	7.28065	6.60346	7.02582	7.24731	6.89929	6.93484	6.57385	6.4634	7.16411	7.1755	7.0641	7.09289	6.40235	6.38365	6.69028	7.17726	6.61616	6.90841	7.0596	7.61513	6.63897
AKT1S1	0.123856	0.86838	0.0318195	0.983473	0.0413455	0.951721	0.307526	0.643787	-0.231474	0.569321	-0.291771	0.657097	0.327269	0.728361	-0.717825	0.0523311	4.58883	4.50196	4.72549	4.27061	3.38186	3.91546	3.93451	4.43758	3.91316	2.62255	4.29726	3.86286	4.08425	3.38107	2.60132	4.98297	4.88067	4.89162	4.48769	3.85268	4.35255	4.44131	4.93634	4.06674	3.06737	4.62504	4.45895	4.84842	4.53447	3.2923	4.30108	4.49577	4.96424
AKT2	0.080608	0.889835	0.308977	0.654949	0.148007	0.74018	0.30399	0.379015	0.401854	0.0837346	0.235175	0.560518	0.674368	0.0645248	0.506167	0.0423205	5.88767	5.4773	5.9418	5.98431	5.57624	5.9647	5.88204	5.76475	6.08308	5.68864	6.04728	6.10102	5.7794	6.06081	6.1413	6.22759	6.17613	5.79069	6.10918	5.70931	5.5452	5.84939	6.13565	6.1604	5.81739	5.70657	6.04914	5.94334	6.24458	6.23984	5.88137	6.39107	6.01671
AKT3	0.114101	0.842289	0.0526674	0.958965	-0.195263	0.60113	0.016267	0.978656	-0.0169535	0.962744	0.160248	0.725575	-0.187522	0.774725	0.196283	0.470092	5.28397	5.29174	5.54491	5.72479	5.28133	5.57842	5.03405	5.21081	5.13039	4.9624	5.86019	5.17737	6.09281	5.21114	4.98275	5.85172	5.38207	5.70454	5.52061	5.64322	5.76021	5.50905	5.76642	5.18492	5.17779	5.73016	5.3866	5.41402	5.37154	5.24871	5.42194	5.3833	5.68184
AKTIP	0.414978	0.309661	0.638841	0.174517	-0.43226	0.162622	0.247047	0.519925	-0.679633	0.00259329	-0.266757	0.43487	1.02504	0.000421546	-0.459373	0.0566884	6.12725	5.76906	6.23794	5.7457	5.56406	7.07196	6.38266	7.09085	6.45541	5.89868	6.75072	5.90837	6.88669	5.48416	5.28413	6.99468	6.27922	6.2895	5.77821	5.63191	6.5452	6.14175	6.59931	5.75358	5.73722	6.78749	6.3866	6.77746	5.86478	6.41174	6.8434	6.90991	7.34481
ALAD	0.0224468	0.97644	0.311588	0.690426	-0.18786	0.686086	0.470472	0.31293	-0.377825	0.243318	-0.209449	0.690107	0.306759	0.724555	-1.09961	0.000889858	5.00387	4.64169	5.03034	4.85557	4.17327	5.56571	4.95497	5.62201	4.82005	2.87048	5.52433	4.82538	5.9111	4.71364	3.56285	5.56793	5.05683	5.0041	4.59461	3.45058	4.82531	5.08072	5.0641	4.26377	2.85586	5.16456	5.28412	5.49735	5.0959	3.78263	4.92746	5.1187	5.19121
ALAS1	-0.175417	0.694151	-0.0186041	0.983813	-0.208203	0.496401	-0.0268562	0.958681	-0.255189	0.286811	-0.0654513	0.886341	0.0868265	0.894048	0.159653	0.546133	6.61717	6.22665	6.8812	6.15032	6.02127	6.53344	6.25644	6.49543	6.37259	6.1848	6.32968	6.06127	6.26179	5.69227	6.52832	6.75861	6.45309	6.63054	6.29821	5.947	6.77127	6.27225	6.5565	6.27143	6.10778	6.08752	6.1738	6.22249	5.89782	6.288	6.35605	6.29071	6.25812
NAB2	0.757849	0.127087	0.502999	0.784236	3.98386	2.32443e-27	0.471603	0.221649	4.39875	1.42505e-71	0.395495	0.694183	1.11194	0.00765669	4.00825	1.02974e-38	4.22626	7.76142	4.41938	8.26881	7.82862	4.41796	8.59313	4.90415	8.62051	8.26099	4.94635	9.0673	4.80046	8.83928	8.34634	4.43669	8.23594	4.61291	8.7588	7.93555	4.13016	7.2839	4.73605	8.26952	6.8271	4.95366	8.99203	5.17726	9.20498	9.0312	5.0069	8.435	4.94271
ALDH16A1	0.593395	0.298207	0.538604	0.490015	0.00998531	0.991802	0.389058	0.38666	0.00610545	0.988384	-0.0219616	0.979219	0.547023	0.415357	-0.402414	0.354447	4.85948	4.72784	5.12988	4.87468	4.61216	5.45978	5.03405	5.6335	5.14582	4.62255	5.46718	5.43544	5.74722	5.00122	4.37576	5.63931	5.2138	5.1416	5.01991	4.13508	4.26141	4.26443	4.96282	4.59183	3.00025	5.52969	5.34478	6.05757	5.15175	4.60043	5.47256	5.6657	5.35503
ALDH18A1	-0.115652	0.84048	-0.046785	0.963262	0.113644	0.816809	-0.375313	0.372778	0.377825	0.206675	0.244749	0.598439	-0.374178	0.562266	-0.345927	0.284024	6.0294	5.6746	6.16158	5.93054	4.8107	6.40374	6.05316	6.25614	6.05066	5.11441	5.46718	6.11661	6.02285	6.18077	5.33068	6.09603	5.6907	5.95829	5.75073	4.42458	6.18079	6.11591	5.65719	6.37452	5.28036	5.5475	5.81804	5.60374	5.74884	4.74548	5.70204	5.9072	5.1066
ALDH1B1	0.566438	0.590769	-0.249425	0.899501	0.146434	0.898116	0.163526	0.909999	-0.390713	0.616309	-0.549575	0.597838	-3.14825	0.124848	-0.983588	0.164141	2.07098	2.07875	3.16158	2.21172	0.266381	3.65242	3.61258	2.82615	3.91316	0.207516	3.59271	2.57745	3.15136	1.43353	1.67532	2.45941	2.93581	2.9301	2.78725	1.45058	2.19728	2.9888	1.76642	1.51654	1.1929	3.15297	2.10532	3.76528	1.93544	-2.10001	2.82403	2.65927	2.05735
CD109	-0.66756	0.652648	-0.717843	0.484731	2.14821	0.000110358	-0.988733	0.0562088	3.76889	2.26657e-18	1.60339	0.000267707	-1.42785	0.313523	-0.0110712	0.989653	1.4189	3.37421	0.959951	4.87468	1.48877	2.44597	3.26466	1.97815	3.54542	0.622554	1.15975	4.70674	2.49929	6.08561	1.16075	2.78133	4.04015	2.48952	5.83165	1.81315	2.82531	4.0628	3.76642	5.3674	2.06737	1.78374	3.71675	-0.11736	4.9565	0.221914	0.784506	2.9812	2.27975
ALDH5A1	-0.0984197	0.889731	0.073922	0.958102	-0.590947	0.166366	-0.583581	0.283874	-0.726036	0.0120546	-0.149919	0.831402	-0.556427	0.503098	-1.43394	2.38692e-06	5.54229	4.26317	5.20788	4.5094	3.20498	5.80082	5.37508	5.98714	4.91316	3.37744	5.24722	5.05319	5.68062	4.21114	3.48268	5.42519	4.25774	5.54015	4.10918	3.10266	4.80393	4.35558	4.8819	4.38161	3.25179	5.15297	4.53531	5.39043	3.87034	2.85418	4.72311	4.64633	4.45728
ALDH6A1	-0.321379	0.489167	-0.259916	0.779071	-0.642836	0.0281196	0.0562742	0.933664	-1.0644	3.60445e-06	-0.440793	0.303509	0.0459066	0.968736	-1.92355	7.31941e-13	5.78147	5.09505	5.78777	4.64912	3.5394	5.82235	5.09063	5.74369	5.19114	3.87048	5.88222	4.66492	5.7143	4.24089	3.30759	5.53622	4.76363	5.71559	4.48769	2.96515	5.80393	5.23272	5.65719	4.38161	3.1929	5.31772	4.41113	5.88826	4.35577	3.25754	5.09031	4.92873	5.45728
ALDH9A1	0.206586	0.593042	-0.00821093	0.992999	-0.129706	0.706132	-0.013227	0.97927	-0.442791	0.0133344	-0.332377	0.265508	0.264291	0.515182	0.255382	0.221389	7.15844	6.89544	7.12586	6.64912	6.76888	7.30395	7.05789	7.17192	7.03831	7.19241	7.14161	6.6273	7.19576	6.34728	7.0399	7.1424	6.89001	7.17402	6.49323	6.67113	7.41027	7.23272	7.15874	6.56717	6.91627	7.03798	6.93821	7.25768	6.22735	6.99274	7.3442	6.87706	7.35503
ALDOA	0.498116	0.164184	-0.0298285	0.967313	0.817403	0.000148585	0.491759	0.106737	0.760013	0.000576001	-0.0780001	0.842753	0.734235	0.00629401	0.768806	0.000290825	9.99741	10.6599	9.74131	10.2359	9.92638	10.068	10.7616	10.0704	10.8639	10.4925	9.95871	10.5817	9.94814	10.5687	10.1918	9.49832	10.4476	9.77888	10.3014	9.9012	10.1183	10.5646	9.99042	10.4848	10.2213	9.98953	10.5304	9.97639	10.553	10.5615	10.3718	10.5351	10.1829
ALDOC	0.47097	0.243417	0.10546	0.90032	-0.0815145	0.862275	0.254269	0.519143	-0.278622	0.303897	-0.21762	0.559109	-0.000165506	0.999677	0.433148	0.0620678	6.35302	6.4395	6.3175	6.05302	6.29613	6.90035	6.59313	6.59874	6.76115	7.00626	6.78034	6.13204	6.47329	6.06081	6.48268	6.15289	6.08149	6.26713	5.84036	6.22065	6.70939	6.4062	6.19268	5.94759	6.33586	6.66638	6.21616	6.65743	5.99263	6.18076	6.85537	6.5208	6.77007
ALG1	-0.0867263	0.860988	-0.335287	0.57522	-0.146974	0.657003	0.0991635	0.832726	-0.416832	0.0453557	-0.290042	0.364501	-0.541187	0.315428	-0.638216	0.0180542	6.2554	6.01164	6.23794	5.64912	4.76888	6.15492	6.0049	6.28558	6.11479	5.09829	6.57254	5.97833	6.38542	5.70299	5.26029	6.33592	6.3486	6.66516	5.84903	4.83305	6.5192	6.0896	6.07627	5.77527	5.64136	6.04427	5.83626	6.32143	5.72449	4.48495	6.173	5.69741	6.06235
ALG11	-0.210246	0.824093	0.0418724	0.979403	0.110551	0.86911	-0.305763	0.680736	0.337558	0.425319	0.206346	0.781957	0.390829	0.580796	0.5462	0.124694	3.78147	3.57351	3.22299	3.53364	3.63561	3.95499	3.61258	4.17979	3.63562	3.79248	4.08575	3.89938	4.01386	4.24089	3.81283	3.85172	3.61389	3.63637	3.75073	3.34366	3.5452	3.95032	4.18146	3.91864	4.09979	2.59109	3.57925	3.9701	3.27424	4.08981	3.88137	3.9812	3.66879
ALG12	-0.210041	0.639433	-0.204897	0.821679	-0.382295	0.214349	-0.379215	0.365522	-0.424984	0.0652029	-0.0614722	0.917474	-0.239165	0.659281	-0.347517	0.116275	5.93348	5.51414	6.07265	5.68204	5.15715	6.20496	5.46344	6.30728	5.51009	5.03194	6.24722	5.48435	6.34298	5.01849	5.27226	6.39014	5.98021	6.3546	5.6252	5.27258	5.97625	5.34078	6.27949	5.46407	5.0342	5.72234	5.04392	6.00676	5.0378	4.72017	5.6914	5.67846	5.58787
KDM6B	0.366154	0.402189	-0.112613	0.962681	1.75382	4.15049e-08	-0.00176625	0.998652	3.37546	2.3656e-34	1.60195	0.0194631	-0.880176	0.0110497	4.41409	9.09561e-90	6.70958	8.00733	6.96445	9.3185	10.5618	6.3305	8.06497	6.65622	8.09704	10.2373	6.64518	8.74236	6.41303	10.2491	10.0923	6.5038	8.17231	6.92057	9.66989	10.8015	6.3599	7.21254	6.86796	9.0266	9.79776	6.95366	8.48806	6.59345	9.83737	9.5671	6.37613	7.26554	6.72978
ALG14	0.0893248	0.935112	-0.171682	0.929775	0.294822	0.716551	-0.06525	0.956733	-0.106019	0.875715	-0.4214	0.658688	0.304095	0.782241	0.0568138	0.916155	2.61155	3.90472	3.39291	3.53364	2.92935	3.06746	3.12716	2.65622	2.91316	3.26641	3.53827	2.48435	2.2769	3.01849	2.16075	3.21429	3.70135	3.20573	2.46532	2.73069	3.5452	3.0628	3.76642	2.29415	3.00025	3.00613	3.45895	3.76528	2.75486	3.10944	3.19954	2.85192	3.74541
ALG2	-0.228306	0.608835	-0.576995	0.292412	0.235838	0.535026	-0.356436	0.333995	0.209241	0.371765	-0.0472844	0.935156	-0.038029	0.956633	0.123765	0.639619	6.65047	6.5966	6.77757	6.34785	5.8107	6.14641	5.95497	6.11566	5.93996	5.74149	6.29726	6.01208	6.51211	6.30566	5.93836	6.55216	6.85229	6.74287	6.64523	6.00078	6.63871	6.87015	6.96936	6.634	6.38929	5.82813	5.94102	6.12104	5.79049	5.96068	6.31155	6.12338	6.49476
ALG3	0.664866	0.0235118	-0.154399	0.833404	0.385734	0.0707417	0.441465	0.240789	0.24132	0.348233	-0.165306	0.69647	-0.302833	0.53743	-0.0375508	0.885172	6.17379	6.45852	6.29623	5.93964	5.69265	6.52689	6.28096	6.13196	6.28471	5.88934	6.38472	6.49034	6.34298	6.45907	5.47234	6.41941	6.74831	6.71008	6.45401	5.53804	6.37447	6.51566	6.42938	6.31651	6.00025	6.67451	6.49764	6.53728	6.83097	5.35942	6.86725	6.27818	6.70121
ALG5	0.361952	0.436772	0.0431551	0.968314	0.233047	0.571041	-0.0612493	0.909999	0.145783	0.606137	-0.107312	0.839058	0.16016	0.832792	0.148094	0.604664	5.32579	5.7486	5.37949	5.29918	4.87124	5.25333	5.28096	5.24119	5.33269	5.01487	5.31356	5.10102	5.24652	5.21114	4.74571	5.31739	5.34181	5.90134	5.31081	4.89115	5.66858	5.64776	5.57377	5.3674	5.25179	5.3073	5.71675	5.39043	5.17889	5.3838	5.74901	5.26131	5.78829
ALG6	-0.125542	0.84048	-0.120233	0.925561	-0.222837	0.644706	-0.408733	0.406446	-0.0954421	0.769495	0.108356	0.8638	-0.0133441	0.989512	-0.644137	0.0650362	4.89695	4.14288	4.80795	4.81658	3.07374	4.87482	4.89269	5.56312	4.91316	3.71002	5.17768	4.9173	5.65772	4.58037	4.02582	5.24077	5.05683	5.41009	4.89159	3.81315	5.41027	4.95032	5.37128	5.03111	4.49058	4.55633	4.41113	4.94873	4.07679	3.96608	5.06579	4.9072	5.47988
ALG8	-0.0743604	0.891046	-0.51478	0.400365	0.0897367	0.820414	0.0193704	0.978656	-0.22681	0.485433	-0.335452	0.465504	0.0606279	0.928044	-0.0289512	0.910526	6.04618	5.85772	6.16158	5.47224	5.48877	5.71132	5.43458	5.41111	5.71017	5.23726	6.04728	6.00372	6.03178	5.36764	5.47234	6.3663	6.27922	6.34038	6.17957	5.58574	5.8774	5.89062	5.90938	5.20104	5.25179	5.79123	5.76194	5.77746	5.73672	5.60735	5.78951	5.14654	6.02698
ALG9	-0.0304209	0.962032	-0.130981	0.896356	0.0485294	0.924494	-0.461486	0.28539	0.107183	0.722125	0.0397456	0.951199	-0.279343	0.688304	-0.236833	0.414321	5.2554	5.34724	5.496	5.27061	4.92935	5.487	5.19755	5.42441	4.91316	4.17714	5.17768	4.84424	5.23109	4.7347	4.26029	5.43669	5.30039	5.68217	5.36014	4.10266	5.3672	5.24866	5.46686	5.21698	4.49058	4.88528	5.09526	5.00158	4.65533	3.92235	5.19954	5.01179	4.70761
ALKBH1	-0.352369	0.433203	-0.620024	0.254437	0.192681	0.645422	-0.270528	0.515021	-0.0425314	0.898629	-0.25359	0.544633	-0.47767	0.302933	0.346866	0.200363	6.18898	6.22665	6.25273	5.93964	6.03897	5.60351	5.41994	5.30008	5.31915	5.39074	5.64518	5.56614	5.89161	5.49654	5.19889	6.23419	6.2138	6.06587	5.98102	6.00955	6.11288	6.27225	6.08835	5.59183	5.84634	5.37868	5.47455	5.58308	5.35577	5.3838	5.58612	5.45925	5.82994
ALKBH2	0.430289	0.521042	-0.0551318	0.966287	0.290935	0.60599	-0.181497	0.767335	0.77261	0.0305291	0.462263	0.324391	-1.47484	0.00480667	0.48987	0.191881	4.33947	4.4773	4.28188	5.01907	3.85134	4.36024	4.35982	4.48911	4.31915	4.73108	4.76856	4.4601	4.69193	4.91158	4.30759	4.01399	4.16847	4.23676	4.48769	4.45058	3.64474	4.32583	3.70502	4.46407	3.73722	4.50256	4.34478	4.22249	4.5204	2.48495	4.36947	4.24423	4.42659
ALKBH3	-0.20517	0.685287	-0.323031	0.723759	-0.0158224	0.979635	-0.0547728	0.933664	-0.353257	0.19411	-0.35816	0.507632	0.0654537	0.936401	-0.726956	0.00201223	5.37973	5.61932	5.74655	5.32719	4.29613	5.28469	5.07201	5.08249	4.67869	3.75184	5.65801	4.84424	5.66921	4.50882	4.08132	5.63931	5.78381	6.06587	5.03518	4.19781	5.43828	4.93069	5.6244	4.70918	4.25179	5.22114	5.06468	5.44488	4.75486	4.18539	4.96331	4.97086	4.92085
FOS	-3.18751	0.00926828	-0.145074	0.866948	1.42004	0.116464	-0.356244	0.375776	3.03586	1.31634e-05	1.60078	7.16688e-10	-1.53422	0.168337	4.5825	1.2598e-08	7.03781	7.86725	7.43244	9.55601	10.4029	4.41796	7.31698	4.58696	7.43358	8.12837	4.08575	7.31892	4.41985	8.97822	8.37299	5.65908	7.16078	4.54015	8.70373	11.0505	6.68621	7.57059	7.72835	8.71761	10.0136	2.4467	7.54272	3.01192	8.40639	8.47174	3.22929	7.12571	4.11625
ALKBH5	0.0971056	0.822908	-0.0332437	0.967313	-0.164605	0.531147	-0.024285	0.961852	-0.197868	0.347491	-0.0515087	0.903796	0.373824	0.349858	-0.902709	2.36889e-06	8.13903	7.63613	8.13787	7.82888	6.5394	8.11404	7.84962	7.97364	7.89957	6.5052	7.92794	7.58027	7.91593	7.27003	6.77546	8.06118	7.75088	8.03532	7.46814	6.23568	8.13231	7.96728	8.08835	7.82553	6.60229	7.70855	7.46287	8.03366	7.19005	6.6944	8.14499	7.91666	7.59651
ALKBH6	0.374753	0.571281	0.540085	0.484886	0.138248	0.827327	0.794096	0.050893	0.153028	0.734422	-0.00667858	0.993545	0.678499	0.137209	0.760337	0.0232006	4.19651	4.5966	4.25273	4.55749	4.87124	4.38939	3.71212	4.61042	3.63562	4.20752	5.06665	4.50819	5.18379	4.62618	4.26029	4.76319	4.65828	4.46353	4.34797	5.08617	3.90777	4.26443	5.18146	4.13545	4.41529	4.76863	5.33627	4.83684	5.02788	5.04973	4.59186	4.63328	5.49476
ALKBH7	1.56347	0.000499763	0.421055	0.642254	-0.0782459	0.927774	0.975778	0.0134564	-0.46113	0.288087	-0.403942	0.50586	0.73427	0.149618	-0.549211	0.16132	5.33947	5.36078	5.14582	4.43411	3.68142	5.34545	5.05316	5.30008	4.96627	3.98011	5.14161	4.64354	5.03178	4.55691	4.08132	4.01399	4.2286	5.0041	3.92476	4.10266	5.26141	4.67161	4.85388	4.26377	3.60793	6.5207	5.33627	5.77746	5.2143	4.65487	6.16148	5.03183	6.29257
ALKBH8	-0.412645	0.39964	-0.170346	0.845	0.110098	0.801956	-0.503953	0.194325	0.275235	0.309019	0.145649	0.736707	-0.420238	0.452284	-0.17314	0.551749	5.4189	5.53818	5.48351	5.47224	4.58831	5.23739	5.40514	5.38415	5.37259	4.90796	5.12323	5.31892	5.32129	5.53307	4.82913	5.79032	5.35535	5.75899	5.4426	4.5012	5.45209	5.41329	5.57377	5.45065	4.77786	4.94024	5.26631	5.20457	5.04765	4.35942	4.70204	5.19177	4.78225
ALMS1	0.174593	0.819565	-0.000214543	0.999952	-0.00254243	0.997146	-0.483129	0.419065	0.149036	0.73655	0.134879	0.860781	-0.024539	0.981881	-0.238018	0.528274	4.2554	4.78924	4.97787	5.19661	4.26638	5.47345	5.09063	5.42441	4.56851	4.23726	4.72047	4.57745	4.64613	4.38107	3.6388	5.07412	4.04015	4.76963	4.39606	4.10266	4.5452	4.49576	4.57377	4.03111	3.1315	4.96696	4.16421	4.49735	3.99772	3.87727	4.13814	4.77078	4.01671
ALOX12	-0.144639	0.8711	0.0901656	0.952399	0.198743	0.754709	0.477923	0.450911	0.0838223	0.865481	-0.134804	0.859935	-0.0625518	0.957815	0.167751	0.695139	3.61155	3.97687	4.06429	3.58095	3.8107	3.3305	3.32879	4.24119	2.98354	2.62255	4.23014	3.86286	4.47329	3.67057	2.93836	3.54687	3.47187	3.43706	3.50972	3.28708	3.86713	4.0628	4.82531	3.83847	3.46592	3.40823	3.79337	3.3089	3.65533	2.85418	3.49722	4.06137	4.29682
ALOX12-AS1	-0.678928	0.325417	-0.354128	0.812766	-0.606692	0.215852	-0.124228	0.904253	-0.385151	0.373343	0.203397	0.81801	-0.208449	0.868466	-0.378273	0.360002	4.00387	3.26317	3.54491	3.58095	3.32527	3.20496	3.89269	3.51421	2.83915	2.71002	3.88222	2.82538	3.39237	2.87411	2.99725	3.66886	3.13745	3.72656	3.46532	2.45058	3.86713	3.2003	3.8819	2.87911	2.6954	2.65821	2.52036	3.09209	2.49183	1.98745	3.19954	2.93938	3.84162
TNFSF9	-0.146375	0.949842	0.656431	0.589316	1.95773	0.00939166	0.608146	0.285872	3.56251	2.44553e-15	1.58424	0.000757169	-0.029871	0.986944	1.77722	0.024791	1.4189	3.57351	1.80795	4.94868	3.14085	1.55289	2.97515	0.978153	2.39858	1.62255	0.422789	2.16242	-1.30807	3.94811	-0.0616407	1.04437	2.61389	0.267132	4.57385	2.10266	2.32281	3.59885	1.76642	4.68646	3.1929	-0.216262	3.57925	-0.532397	4.38713	1.80688	1.70204	3.85192	0.694783
ALPK1	-0.333724	0.717449	-1.10837	0.298538	-0.182858	0.852706	-0.890806	0.248244	-0.183462	0.779606	-0.0198779	0.98809	-0.726489	0.544581	-0.972182	0.0665323	3.821	3.94125	4.496	3.91216	2.26638	3.833	3.61258	3.86568	3.29167	1.20752	4.19538	2.89938	4.01386	2.94811	1.93836	4.85172	4.56808	5.07449	4.41952	3.5012	3.05977	3.0628	4.31074	2.87911	2.06737	3.81348	2.63583	3.34207	2.65533	1.98745	3.22929	2.7099	3.17283
ALS2	-1.25361	0.0209637	-0.579206	0.478444	0.0908232	0.888763	-0.949038	0.0538566	0.129653	0.758512	0.0208871	0.979286	-0.605221	0.406607	0.438662	0.281666	4.74083	3.97687	4.19261	4.38164	4.10768	4.26909	3.39019	3.30008	3.76115	3.14612	4.23014	4.35881	4.75802	3.91158	4.30759	4.81696	4.56808	4.63637	4.37221	3.5012	4.16411	4.78526	5.0641	4.79665	5.01733	2.72234	3.88959	3.76528	3.40256	3.83072	3.31502	3.8292	3.66879
ALS2CL	-0.921339	0.358015	1.07861	0.330187	-0.422532	0.708826	0.697103	0.295456	-0.00459163	0.994138	0.398358	0.714848	-0.586453	0.624398	-0.233589	0.729441	2.85948	1.42667	2.33846	2.71422	3.20498	4.26909	3.89269	4.48911	4.37259	2.79248	4.12323	3.78691	4.64613	3.71364	3.26029	4.31739	3.25774	3.1416	3.10918	2.10266	2.05977	2.64776	3.8819	3.51654	2.06737	2.28624	3.91267	3.83684	3.99772	1.35942	2.61458	4.17384	3.20936
ZCCHC12	2.26184	0.396372	2.09445	0.00539073	3.7905	0.000236088	3.29147	4.73129e-08	3.38377	0.00122702	-0.425759	0.734859	3.09845	0.0583472	0.439283	0.826092	0.611548	1.61932	-0.361977	1.21172	-0.318582	0.330495	4.05316	-0.343775	4.17619	1.42991	-0.162173	3.22131	-0.308067	2.94811	0.353397	-1.54059	2.61389	0.68217	2.37221	-1.35678	-0.262155	2.91079	0.181456	1.70918	-0.392065	-1.80122	3.71675	-2.11736	4.18782	0.484949	2.13814	5.33573	2.27975
AMBRA1	-0.473672	0.306613	0.118427	0.898214	-0.23973	0.51952	-0.429511	0.320059	-0.0127378	0.969936	0.210275	0.603954	0.0221299	0.97863	-0.223355	0.438291	6.14293	5.37421	5.95091	5.9666	5.07374	5.97435	5.53315	5.94163	5.86735	4.87048	5.65801	5.6964	5.70316	5.49654	5.48268	6.18733	5.67998	5.92057	5.71325	5.00078	5.76021	5.42737	5.6244	5.52936	4.83675	5.45616	5.43524	5.68354	5.47003	5.26631	5.02397	5.86872	4.82994
ATF3	-0.704107	0.686431	0.11984	0.942958	1.51518	0.0650903	0.704171	0.220793	2.5038	9.54151e-06	0.964247	0.0506345	0.0100009	0.989169	4.20391	2.45986e-08	2.93348	3.94125	2.80795	4.21172	6.14085	1.3305	3.05316	1.65622	3.63562	5.62255	1.15975	3.33234	1.2769	4.7961	5.14781	0.0443678	3.0062	1.48952	4.27268	5.64322	3.13016	3.87015	3.50338	4.40962	6.09175	0.520703	3.57925	0.689995	4.30741	5.57241	1.93651	3.78265	0.887428
AMDHD2	0.120098	0.893388	0.741788	0.335471	-0.167753	0.828978	0.680887	0.13137	-0.0833949	0.880514	0.0634967	0.942419	0.327857	0.637691	-0.269782	0.530742	4.03781	3.82877	4.59222	4.35467	4.32527	4.91546	4.91375	5.42441	4.59123	3.57675	5.32968	4.80627	5.41985	4.7347	3.81283	5.3049	4.74317	4.3546	4.59461	4.03554	4.13016	4.35558	5.11219	4.06674	3.51483	4.69063	4.66331	5.11146	5.16086	4.06991	4.71261	5.6201	5.30528
AMFR	0.257112	0.531629	0.203028	0.788898	-0.360387	0.185622	0.348055	0.367572	-0.64097	0.00109527	-0.29921	0.399592	0.602343	0.124641	-0.958886	1.51327e-05	7.2409	6.4331	7.31045	6.28497	5.8107	7.34172	6.69397	7.14808	6.7511	5.58834	7.14161	6.58308	7.40274	5.96603	5.27226	7.06303	6.57967	7.03972	6.2855	5.35747	7.31527	7.02627	6.95624	6.59793	5.97426	6.89921	6.51659	7.36242	6.27843	6.16677	7.49875	7.1648	6.96157
AMICA1	0.974365	0.00851013	0.785236	0.0390264	0.400229	0.300696	0.875051	0.00670083	0.239036	0.512846	-0.182732	0.730587	1.03382	0.00144986	-0.849313	0.00237536	6.62278	7.11517	6.72017	6.68745	5.52691	7.83829	8.00735	8.10124	8.00062	6.37075	7.43402	7.41666	7.4334	7.21489	5.81283	7.64428	7.79131	7.38953	7.57385	6.06949	6.77676	7.20439	6.94964	6.91864	5.32218	7.81532	8.0413	8.04755	7.8606	6.6944	8.01439	8.31952	8.15889
CYP27B1	0.844703	0.703106	-0.753509	0.687341	2.14985	0.023046	-0.583374	0.4596	3.73161	1.68078e-08	1.56246	0.0153524	-1.66067	0.27618	1.77674	0.0462149	-1.38845	1.61932	0.638023	3.01907	2.14085	1.55289	2.39019	1.46358	0.913155	1.79248	0.837827	2.27789	-0.308067	3.98373	1.52332	1.26676	2.31433	0.267132	3.16576	0.643223	0.737845	2.82833	1.50338	4.29415	1.60793	1.19878	1.93539	-0.532397	3.13338	0.221914	0.784506	1.02184	-0.112572
LTA	0.373316	0.588985	-0.658014	0.391086	1.60248	2.2799e-06	-0.715255	0.0449235	3.17008	3.05914e-30	1.54614	2.35101e-08	-1.24406	4.95276e-06	2.79961	4.64143e-24	6.89695	8.29527	6.67694	9.01585	8.46278	5.487	7.37887	4.96001	7.55701	8.61549	5.55207	7.57181	5.87184	9.61699	8.45537	6.67372	8.06716	7.1375	9.38568	9.0409	6.28474	7.35189	6.39091	9.22193	8.43924	7.03167	7.7233	6.78049	8.89032	7.33878	5.88604	6.31952	6.092
AMMECR1	-0.0351633	0.966056	-0.065453	0.964701	-0.388658	0.415377	-0.0574892	0.947121	-0.69971	0.0334909	-0.330455	0.597695	0.125841	0.8983	-0.633855	0.0492088	4.13511	4.01164	4.66039	3.94868	3.5394	5.08538	3.93451	4.88504	4.26365	2.20752	4.69581	3.57745	4.41985	3.32662	3.26029	4.76319	4.19885	4.56481	3.78725	3.39811	4.86713	4.46879	4.57377	3.66338	3.46592	4.59109	3.76828	4.01192	3.43294	3.39184	4.10643	4.22696	4.66879
AMMECR1L	-0.12794	0.829081	0.169322	0.868072	0.0342273	0.957182	-0.156255	0.744744	0.591319	0.0209399	0.540335	0.207213	-0.0222642	0.976612	0.596822	0.0222929	5.40596	5.12711	5.53284	6.03615	5.35384	5.28469	5.34439	5.4764	5.31915	5.3368	5.08575	5.20681	5.32129	5.50882	5.50314	5.52549	4.89929	4.96757	5.53141	5.10266	5.72653	5.88042	5.82531	5.99459	5.70597	5.10567	5.41921	5.39043	5.53447	5.35942	5.09031	5.5454	5.0473
AMN1	-0.283665	0.601339	-0.409737	0.607779	-0.142738	0.76198	-0.40672	0.426889	-0.437592	0.101467	-0.315909	0.498416	0.227191	0.749793	-0.0664814	0.837398	5.07098	5.06226	5.01306	4.55749	4.6587	4.67627	4.75942	5.11566	4.34611	4.40391	5.46718	4.55473	5.24652	4.3541	4.89256	5.14591	5.2721	5.09156	4.73211	4.25793	5.32281	4.82833	5.59085	4.59183	4.41529	4.40823	4.32771	4.61056	3.93544	4.95527	5.01546	4.72228	5.18205
AMPD2	-0.413226	0.428111	0.201921	0.79419	-0.220518	0.641001	-0.0508135	0.920101	0.0753159	0.837661	0.276356	0.446794	-0.473134	0.501064	-1.28402	2.44435e-05	5.70958	5.57351	6.14582	6.20418	4.76888	6.24538	5.67559	6.58696	5.97493	3.90796	6.23871	5.65427	6.74178	5.77592	3.81283	6.67857	6.05683	5.7802	5.83165	4.28708	5.64474	5.61123	6.64089	5.89901	3.96549	5.51166	5.76828	6.00158	5.91944	3.22191	5.44747	6.08073	6.29682
AMPD3	-0.133338	0.84672	0.124747	0.924543	-0.753474	0.0415914	-0.322158	0.679253	-0.935476	0.0102788	-0.199759	0.808064	-0.640151	0.600611	-1.88558	7.22458e-07	5.08728	4.07875	5.53284	4.40811	3.48877	5.01232	3.84962	4.90415	4.01749	1.79248	5.48168	4.50819	5.8518	3.98373	3.10828	5.67857	4.78381	5.10843	4.57385	2.73069	4.82531	4.0628	4.82531	3.1015	1.41529	5.17606	4.48998	5.57613	3.87034	2.65487	4.648	4.51013	4.72032
AMT	-0.621389	0.617071	0.275075	0.914019	-0.562404	0.5945	0.42796	0.713958	-0.217704	0.792414	0.323959	0.815845	-0.44055	0.85121	-1.27491	0.0742146	1.4189	1.94125	0.638023	1.94868	0.681418	2.74553	2.26466	3.17979	1.39858	-1.37745	3.36139	2.57745	3.69193	2.21114	1.16075	2.45941	1.42124	2.1416	1.46532	0.965152	2.73784	1.54822	3.76642	2.79665	0.929863	2.10567	1.63583	1.58308	2.49183	0.221914	1.42194	2.55236	3.24498
AMY2B	-0.58703	0.634574	0.481492	0.789615	-0.707132	0.456956	0.180829	0.881248	-0.146071	0.870463	0.540618	0.609618	0.0237677	0.989393	-0.399054	0.589144	0.933476	1.94125	2.54491	1.62675	2.14085	2.91546	1.61258	3.51421	2.05066	1.20752	3.23014	2.03689	3.49929	2.62618	1.67532	3.54687	2.07332	2.48952	3.10918	2.64322	2.90777	2.32583	4.22585	2.29415	0.929863	2.19878	2.32771	1.9701	2.54841	0.707341	2.0069	2.65927	3.81816
AMZ2	-0.170438	0.683633	-0.195534	0.773188	-0.151385	0.654408	-0.421688	0.135618	-0.0313407	0.903465	0.099853	0.802095	-0.304044	0.515922	-0.270314	0.247534	6.98224	6.81899	6.98675	6.84592	6.35384	6.3305	6.11811	6.82615	6.35278	5.85137	6.95677	6.37187	7.03178	6.69764	5.69325	7.00244	6.8427	7.1416	6.73679	6.22819	7.28474	6.91079	7.32101	6.79665	6.38272	6.52969	6.48229	6.81338	6.25736	5.80688	6.792	6.61014	6.98809
AMZ2P1	-0.856674	0.153646	-0.778754	0.36946	0.137662	0.87091	-1.11306	0.00473755	0.344455	0.390259	0.185966	0.821187	-1.74754	0.00391236	0.311865	0.544595	5.31199	5.52621	5.31045	5.56927	5.23601	4.10308	4.01468	4.24119	3.87663	3.66695	4.56575	4.03689	5.08425	5.19603	3.30759	5.48177	5.45938	5.54015	5.12354	5.24314	5.9473	5.95032	6.3312	5.94759	5.74749	4.69063	4.81804	4.85992	3.99772	3.22191	3.8434	4.32765	4.31369
ANAPC1	-0.872137	0.0411228	-0.0627516	0.953896	-0.358298	0.413013	-0.930124	0.0012474	0.146715	0.684857	0.48922	0.166388	-0.677909	0.0812606	-0.246334	0.422225	6.61717	5.84814	6.69331	6.79668	6.20498	6.82768	6.30507	6.53274	6.14582	5.16171	6.15071	6.27094	6.61675	6.10999	5.71095	7.34815	6.10574	6.65371	6.66008	5.6205	6.63871	6.58007	6.46686	6.88909	5.97426	5.4934	5.78088	6.17726	5.60953	5.35942	5.79449	6.46663	5.45728
ANAPC10	-0.272392	0.616472	-0.518299	0.417535	0.360181	0.34785	-0.560516	0.101445	0.466199	0.0747328	0.0857834	0.865375	-0.772718	0.0741402	0.715459	0.0139814	5.7511	5.66371	5.36594	5.67115	5.47583	5.08538	5.32879	5.17979	5.31915	5.57675	5.08575	5.24988	4.95872	5.69227	5.34208	5.42519	5.8427	5.68217	5.665	5.32972	5.65671	5.96969	5.42938	5.79665	6.11573	4.84263	5.35325	5.06255	5.13338	4.83072	5.15374	4.96044	5.28831
ANAPC11	0.970727	0.0175836	-0.114078	0.91175	0.51927	0.207776	0.763005	0.00477573	0.283881	0.389515	-0.255894	0.553422	0.601047	0.0534911	0.695133	0.0101236	6.27688	6.64722	5.88595	5.99308	5.90059	5.59102	6.06262	5.37047	5.83915	5.97128	5.61919	5.79662	5.49929	5.96603	5.98275	5.37827	6.25774	6.10843	5.93293	6.01826	6.11288	6.18381	5.59085	5.77527	6.01733	6.62923	6.30608	6.37449	6.65533	6.59347	6.648	5.91801	6.46107
ANAPC13	-0.0396322	0.951111	-0.627007	0.233187	0.175226	0.717903	-0.320425	0.342012	-0.166615	0.587385	-0.360546	0.323936	-0.0124072	0.984713	-0.318036	0.226514	7.30504	7.2988	7.21545	6.69822	6.02127	6.76234	6.58659	6.65622	6.52787	6.34365	6.68958	6.53165	6.77408	6.3541	5.90799	6.52549	6.77376	7.12096	6.41369	5.83305	6.85679	6.84939	6.59931	6.33854	6.05088	6.57815	6.37002	6.51564	6.03285	6.00851	6.6535	6.13269	6.80629
ANAPC15	1.07745	0.0313066	0.787425	0.21339	0.124841	0.848493	0.908235	0.0364869	0.0996767	0.831546	-0.044437	0.954331	1.21645	0.000960868	0.509832	0.141085	4.33947	4.04558	3.95995	3.91216	4.10768	4.03094	4.44908	4.74369	4.6136	4.35047	4.45254	4.06931	4.7794	3.94811	3.96811	3.5038	4.07332	4.32603	4.05029	4.19781	4.0954	4.2003	3.93634	3.99459	3.85586	5.01895	4.95776	5.23137	5.00785	5.1288	4.91836	4.74673	4.95352
ANAPC16	0.196241	0.701304	-0.525403	0.417535	0.219123	0.673779	0.0689427	0.89357	-0.384392	0.206577	-0.620721	0.150653	-0.0699788	0.897636	0.0805617	0.779296	8.34287	8.46167	8.0954	7.71687	7.54251	7.20086	7.18893	7.22608	7.21694	7.17714	7.58602	7.25693	7.58675	6.71364	7.05036	7.66642	7.89929	8.23292	7.42822	7.48871	7.86197	7.96969	7.69716	7.04903	7.38272	7.97026	7.6025	7.8015	7.27633	7.33044	7.76179	7.21167	7.89586
ANAPC2	-0.469252	0.497948	-0.012774	0.992999	0.303419	0.639058	0.0908983	0.87043	0.373364	0.329067	0.0511757	0.947064	-0.313166	0.672909	0.430087	0.280897	3.9691	4.29174	4.84748	4.9666	4.85134	4.52689	4.53315	4.82615	4.78105	3.52944	5.02765	5.31892	5.4334	4.98373	4.18629	5.45941	5.30039	4.72656	4.87471	5.21308	4.57073	4.76324	5.52131	4.97597	4.16252	3.8712	4.96882	4.664	4.89237	3.94438	4.38276	4.93938	5.17283
ANAPC4	-0.346888	0.468679	0.0269902	0.980982	-0.015705	0.975602	-0.260111	0.534004	0.161459	0.550455	0.157893	0.712728	-0.557718	0.176805	0.379468	0.0858461	5.39291	5.17391	5.82785	5.60403	5.51431	5.52689	5.05316	5.96911	5.39858	4.59983	5.79202	5.54324	6.46012	5.61486	5.38682	5.98297	5.66917	5.52766	5.56336	5.48871	5.5452	5.61123	6.12397	5.56717	5.44082	4.85699	5.54272	5.39043	5.32371	5.05986	5.33568	5.51013	5.93182
ANAPC5	-0.109384	0.807151	0.209723	0.757872	-0.0202757	0.966058	-0.123443	0.742572	0.119482	0.57029	0.122415	0.773969	-0.498536	0.182039	-0.463398	0.0230494	7.70166	7.33699	7.82537	7.53364	6.85134	8.02862	7.64443	8.26725	7.79335	6.32991	7.65801	7.78203	7.87681	7.49654	6.6388	7.80592	7.44678	7.69619	7.53679	6.55011	7.3672	7.14601	7.7551	7.40962	6.15483	7.39107	7.6393	7.70601	7.44043	6.09966	7.20704	7.6721	7.43046
ANAPC7	-0.270914	0.514698	-0.14045	0.86306	-0.138764	0.715717	-0.301128	0.367584	0.0958973	0.707894	0.215362	0.545028	-0.378994	0.358293	-0.251368	0.259248	6.36644	6.02871	6.3175	6.36822	5.6472	6.41087	6.23149	6.59874	6.04244	5.20752	6.38472	6.05319	6.65772	6.29151	5.6388	6.88147	6.49653	6.54015	6.56861	5.8429	6.69785	6.53528	6.76642	6.47737	5.79776	6.09964	6.05433	6.44488	6.02788	5.14791	6.09436	6.23562	6.34686
ANGEL1	-0.631384	0.145927	0.446886	0.490015	-0.571623	0.0538275	-0.348397	0.435143	-0.290139	0.285336	0.263764	0.517621	-0.383416	0.616304	-1.39196	1.56178e-07	5.67764	4.68541	6.00435	5.22667	3.8107	5.75676	4.95497	5.79578	4.76115	3.57675	5.51025	4.89938	5.4334	4.94811	3.44086	5.91884	4.95374	5.73745	5.09468	3.73069	5.26141	4.96969	5.42938	4.97597	3.56213	4.59109	5.18332	5.73439	4.56222	3.06991	4.89998	5.43688	4.61535
ANGEL2	-0.47412	0.221836	-0.2868	0.66754	-0.123191	0.714312	-0.552264	0.115373	-0.0719946	0.790376	0.0331027	0.950681	-0.0244587	0.974682	-0.337797	0.134742	5.94247	5.79923	6.28907	6.189	5.60028	6.30778	5.47765	5.95085	5.46159	4.52944	6.26409	5.89034	6.28439	5.60346	5.19889	6.39014	5.98893	6.07449	5.80517	5.03554	6.29243	6.07178	6.37128	5.94759	5.25179	5.64172	5.36166	5.99116	5.38713	5.3838	5.40248	5.89631	5.91533
ANGPT2	-0.448652	0.658413	-0.397886	0.835465	-0.244728	0.796393	-1.00022	0.235155	-0.0214434	0.972951	0.203468	0.851122	-0.160863	0.919374	-0.338152	0.543746	2.69901	3.37421	2.33846	2.79668	2.38186	3.50042	3.39019	3.04854	2.39858	2.87048	2.74472	1.89938	1.86186	2.7961	2.16075	3.26676	2.52078	3.0041	2.98889	1.64322	3.64474	2.82833	2.98881	2.87911	2.60793	2.78374	1.84228	1.20457	2.0179	1.60043	2.07401	2.7099	2.58787
ANGPTL6	0.386413	0.506003	0.586327	0.470746	0.212743	0.746934	0.664575	0.107466	0.556573	0.102867	0.325218	0.619011	0.7265	0.203962	-0.221034	0.527819	4.65594	4.04558	4.44538	4.79668	3.92935	4.85406	4.41994	5.13196	4.56851	3.37744	5.02765	5.27789	5.03178	5.25553	3.67532	4.48177	4.56808	4.29688	4.80517	3.92863	4.19728	4.44131	5.60772	4.63992	3.65233	4.65821	5.25732	4.85992	5.5204	3.85418	4.87197	5.20064	5.45728
ANK1	2.13757	0.00294181	2.64633	0.243847	-0.123283	0.94387	2.20209	0.000286987	-0.0525152	0.959266	0.0550212	0.979129	1.25573	0.257236	-0.756414	0.30349	2.07098	1.42667	1.22299	0.948682	2.00335	3.95499	4.39019	4.58696	3.72051	2.71002	3.48168	3.62185	3.2769	2.7961	0.675325	2.85172	1.78381	2.38261	2.16576	1.22819	1.32281	0.740868	2.64089	2.70918	1.41529	3.75336	3.66331	4.25768	3.9565	1.89999	4.95443	5.58663	4.85321
ANK3	1.05995	0.0670007	1.38389	0.373646	-0.181286	0.905904	1.0221	0.0583383	-0.129097	0.894392	0.0346123	0.985964	1.13672	0.387983	-0.0690113	0.938484	5.63392	5.37421	5.54491	5.31325	5.15715	7.52361	6.75359	7.30368	6.94437	6.69937	6.00775	5.95249	5.57458	5.34042	5.30759	4.2923	3.52078	4.46353	3.95718	3.03554	6.25354	5.63569	5.94964	6.02207	5.58521	6.56946	6.58285	6.83101	6.4846	6.3512	6.52147	6.89904	6.45348
ANKAR	-0.567435	0.49933	-0.216043	0.903157	-0.412239	0.549079	-0.791382	0.328993	-0.289506	0.5842	0.104642	0.919426	-0.56852	0.627025	-0.436386	0.375442	2.69901	3.31976	2.88595	3.43411	2.68142	3.78993	2.97515	3.46358	2.17619	2.32299	3.69581	2.74738	3.54991	2.7961	1.93836	3.70733	3.0062	3.68217	3.10918	2.73069	3.98577	2.9888	3.98881	2.79665	2.85586	2.72234	3.02286	2.74062	2.30741	2.35942	2.86251	2.49577	3.77007
ANKDD1A	-0.889659	0.362058	0.138935	0.953211	-0.456344	0.602092	-0.520531	0.566208	0.272435	0.658533	0.710942	0.388156	-0.504403	0.67395	-0.0827991	0.888806	2.19651	1.94125	3.16158	2.94868	2.48877	2.91546	1.61258	3.35666	2.05066	1.20752	3.29726	3.03689	3.64613	2.94811	2.52332	3.58869	2.42124	2.58906	2.55279	2.22819	2.82531	2.2003	3.76642	3.61608	2.30837	2.19878	2.84228	2.34207	2.65533	1.48495	1.70204	2.17384	3.09688
ANKEF1	-0.61365	0.323249	-0.700549	0.417535	0.000472349	0.999143	-0.635539	0.400313	-0.288352	0.565095	-0.306188	0.710112	-0.295422	0.753599	-0.161694	0.71069	4.19651	4.40068	3.99557	4.15032	3.96682	4.89528	4.29708	4.70062	4.96627	3.48053	4.29726	4.16242	3.73633	2.94811	3.30759	4.34205	3.70135	4.10843	3.55279	3.10266	4.9473	4.78526	4.35138	4.63992	4.22264	3.81348	3.60782	4.01192	3.46268	3.5147	3.44747	3.6068	3.24498
ANKFY1	-0.854026	0.0237795	0.222825	0.77121	-0.397282	0.28204	-0.415525	0.279628	-0.0931061	0.783374	0.287733	0.496451	-0.339688	0.486438	-0.492005	0.0593986	6.45075	5.5966	6.65483	6.58676	5.47583	6.6644	6.17155	6.61042	6.19856	5.92633	6.46718	6.28481	6.53742	5.86458	5.78802	7.12118	6.18374	6.04849	6.04275	5.30143	6.24564	6.00765	6.32101	6.43028	5.37612	5.52969	6.12027	6.09696	5.86478	5.01893	5.52147	6.38719	5.69478
ANKH	0.0877185	0.872195	0.127643	0.892164	-0.341406	0.421673	0.146948	0.726679	-0.503218	0.0492645	-0.181569	0.72678	0.753896	0.119088	0.19149	0.600268	7.49113	6.86725	7.66316	7.05302	6.83624	8.15916	7.62859	8.03344	7.67604	7.76721	8.40388	7.88579	8.30296	7.3575	8.19417	7.98297	7.44994	7.77228	7.02374	7.35747	7.8825	7.45854	7.87145	7.31651	7.3991	7.84263	7.49381	8.11266	7.38519	8.44881	7.81793	7.67369	7.59651
ANKHD1	1.04497	0.258788	0.647928	0.687341	0.321967	0.767037	-0.0704368	0.958681	0.763642	0.19394	0.42201	0.696136	-0.894806	0.423736	1.13985	0.0512545	1.93348	2.20428	2.54491	2.71422	3.5394	2.55289	2.61258	2.56312	2.59123	1.79248	2.29726	2.89938	2.69193	2.21114	1.52332	1.91884	2.42124	1.85209	3.10918	2.89115	2.5452	1.32583	2.98881	2.40962	2.06737	3.15297	3.06468	2.58308	3.05743	1.60043	2.65897	2.7099	2.84162
ANKIB1	0.154702	0.782836	-0.00913311	0.992999	-0.129118	0.732193	-0.0412241	0.94648	0.0430996	0.897767	0.154521	0.744645	-0.129087	0.862326	-0.466551	0.0395317	6.01243	5.73826	5.92343	5.99308	5.03897	5.69973	5.68787	5.80597	5.77114	4.40391	5.80361	5.57745	5.6108	5.58037	4.71095	6.02165	5.59117	5.50235	5.74145	4.81315	5.68036	5.44131	5.6244	5.27904	4.6954	6.06914	5.55744	5.24896	5.75486	4.88867	5.4911	5.59338	5.76394
JAKMIP3	1.24554	0.709276	-0.365302	0.897676	3.69596	0.00742757	-1.62317	0.128817	4.33546	4.90865e-05	0.623599	0.688206	0.372167	0.883558	6.68786	4.72235e-12	-0.388452	0.20428	0.638023	1.79668	2.26638	1.06746	0.805228	0.241187	2.05066	4.48053	-1.16217	0.899383	0.276895	1.62618	3.6388	0.0443678	3.19885	1.26713	2.71325	5.18238	-0.262155	2.91079	1.50338	3.87911	5.67402	-0.216262	1.63583	1.05257	1.1699	4.80688	0.199543	2.09984	0.887428
ANKMY1	-0.855192	0.0775203	0.143336	0.894217	-0.524299	0.199773	-0.563386	0.201675	-0.235645	0.52665	0.267728	0.597385	0.126341	0.893879	-1.32807	2.43785e-05	5.16614	4.66371	5.06429	5.13455	4.00335	5.65242	5.16278	5.92301	4.89501	3.01487	6.19538	5.26396	6.05825	5.16534	3.87696	5.79926	4.95374	5.32603	4.80517	3.22819	5.3077	4.96969	5.28998	5.49054	3.77786	4.34852	4.83021	5.49735	4.5204	3.60043	4.79449	5.35971	4.97489
ANKMY2	-0.214164	0.783389	0.470851	0.641589	-0.582381	0.18131	0.237026	0.763605	-0.683059	0.055229	-0.118114	0.880195	-0.0444109	0.978057	-1.27188	0.00101472	4.67764	3.57351	4.68242	3.48474	2.14085	4.06746	2.89269	4.17979	3.11479	2.08199	4.32968	3.78691	4.49929	3.14974	2.3534	4.07412	3.56808	4.0041	3.55279	2.55011	4.41027	3.69506	4.82531	3.66338	3.06737	3.4467	3.69028	4.01192	3.30741	1.48495	4.31502	4.43688	4.69478
ANKRA2	-0.538987	0.239817	-0.018794	0.987933	-0.41009	0.300759	0.0294368	0.968729	-0.706826	0.0206657	-0.315262	0.597695	-0.182645	0.832792	-0.837228	0.00501635	5.1814	4.76906	5.48351	5.29918	4.61216	5.13785	4.35982	5.4764	4.47387	3.26641	5.91464	4.64354	5.70316	4.18077	3.44086	5.82573	5.47187	5.57699	4.75073	4.39811	5.68036	5.37022	6.19268	4.40962	4.30837	4.69063	5.02286	5.16804	4.75486	3.83072	5.09031	5.1187	5.70121
SAMD4A	0.26409	0.903285	-0.419254	0.886388	0.828951	0.517732	-0.961314	0.263049	2.36547	7.11597e-05	1.51327	0.0552918	-1.32832	0.332361	1.61303	0.0256119	1.4189	2.07875	1.80795	2.87468	2.26638	-0.254467	1.12716	0.656225	0.17619	0.207516	1.15975	2.03689	0.691933	3.38107	0.675325	0.459405	0.198849	1.48952	2.85764	2.10266	1.32281	1.74087	1.98881	2.79665	2.41529	1.5207	1.52036	-0.532397	2.37154	1.22191	0.421935	0.851916	1.05735
ANKRD11	0.0783465	0.876439	0.0586431	0.949955	0.0775356	0.854653	0.0675274	0.865666	0.510992	0.00461461	0.414858	0.180786	0.264832	0.567206	1.03157	9.60207e-11	7.42533	7.42989	7.74655	7.65189	8.15918	7.62205	7.67251	8.03126	7.50112	7.83201	7.71434	7.76481	7.80046	7.78605	7.92135	7.74018	7.42124	7.54015	7.85119	7.98752	7.29627	7.13747	8.05182	7.88161	7.79529	7.58032	7.50335	7.34616	7.91272	7.67313	7.19012	7.52434	7.74851
ANKRD12	-0.267965	0.442251	-0.319649	0.544637	-0.191026	0.563252	-0.164109	0.626394	-0.342156	0.074825	-0.169394	0.647692	-0.609784	0.0243043	0.596063	0.000272937	8.70034	8.72392	8.91763	8.48784	8.85759	8.83034	8.45448	8.85712	8.24586	8.584	8.89175	8.34894	8.70456	7.95933	8.71534	8.62431	8.18943	8.632	8.0965	8.91001	9.00111	8.49576	9.23674	8.26569	8.69672	8.33448	8.06725	7.96878	8.00406	7.84689	8.30021	8.19621	8.70441
XCL1	0.878243	0.754612	1.34972	0.318196	1.86339	0.18633	1.7346	0.0742117	2.36501	0.026721	0.484214	0.73838	1.35897	0.571836	0.322418	0.856417	1.93348	2.31976	1.22299	3.01907	1.48877	-0.254467	0.39019	-1.34378	0.591227	-1.37745	-1.16217	1.16242	0.276895	2.71364	-0.646603	0.459405	1.19885	-1.31783	0.465324	-1.35678	-1.26216	2.82833	0.766419	2.40962	0.607935	-0.216262	2.45895	-0.532397	2.0959	-1.10001	1.70204	3.8292	1.20936
ANKRD13C	-0.0434985	0.945484	-0.294343	0.648876	0.0865947	0.835605	-0.41372	0.290488	0.0972649	0.752565	-0.00701842	0.990102	-0.0178584	0.977458	0.826494	6.12356e-05	5.69901	5.71735	6.05588	5.90288	6.05646	6.09426	5.71212	6.02255	5.74097	5.59983	5.60601	5.62185	5.89161	5.24089	5.92325	6.20087	5.78381	5.9301	5.665	6.01826	5.62049	5.76324	5.86796	5.69787	6.05088	5.39845	5.41921	5.60374	5.15175	6.01893	5.648	5.42177	5.57393
ANKRD13D	-0.282	0.770013	0.532134	0.472508	-0.613099	0.356439	0.535982	0.292175	-0.997017	0.0383974	-0.403248	0.443663	0.502105	0.586722	-1.48789	0.00243993	3.821	4.34724	4.59222	4.38164	3.20498	5.40374	4.78251	5.75426	4.23508	2.94448	6.01774	4.57745	5.88176	4.11803	2.81283	6.09603	5.13745	5.23676	4.48769	4.19781	4.9473	4.57376	5.98881	3.75358	2.92986	4.40823	4.86613	5.64419	4.57589	3.18539	5.34929	5.48854	5.82994
SIK1	-0.455704	0.873057	-0.011101	0.99803	2.03553	0.024178	0.016081	0.988576	3.58621	1.25717e-08	1.53135	0.0137699	-0.585417	0.483595	4.40378	3.03749e-13	0.611548	1.78924	1.22299	3.15032	4.03897	1.06746	2.26466	0.241187	1.91316	3.52944	1.15975	2.48435	-0.308067	4.08561	3.21138	0.781333	1.93581	1.0041	3.75073	4.87204	-0.262155	2.54822	1.18146	3.1015	3.60793	-0.801225	2.52036	-1.11736	3.65533	3.68135	0.421935	1.65927	-1.11257
TRIB1	-1.644	0.763527	-1.67182	0.531185	2.60529	0.106253	0.158092	0.910407	3.70102	0.000351707	1.07029	0.327828	0.65826	0.832423	1.68926	0.332747	0.196511	1.20428	0.959951	1.94868	0.266381	0.330495	1.97515	-1.34378	1.39858	1.20752	-1.16217	1.16242	-1.30807	2.32662	-0.646603	-1.54059	0.198849	-0.31783	2.16576	-1.35678	0.322807	2.2003	1.18146	2.40962	1.41529	-1.80122	-1.06461	0.467603	1.30741	-0.515051	-1.38542	0.436879	-1.11257
ANKRD19P	0.731553	0.402669	0.622083	0.737802	-0.607033	0.510122	0.447283	0.739196	-0.503636	0.478981	0.0845659	0.962537	-0.0674691	0.970867	0.0113807	0.987235	2.93348	2.61932	3.16158	2.71422	3.00335	2.3305	2.26466	3.70062	2.49812	0.622554	3.36139	1.89938	2.93986	2.08561	2.44086	2.3663	0.935814	2.48952	2.27268	1.22819	2.43828	2.44131	3.08835	0.709185	1.77786	3.5207	2.97979	2.74062	2.93544	1.48495	3.0069	2.17384	3.77007
ANKRD26	0.257415	0.650838	-0.0470578	0.968228	-0.0534099	0.925568	0.0852702	0.902809	-0.257632	0.413394	-0.224302	0.695069	-0.403983	0.594784	-0.543128	0.0788189	5.02094	5.20428	5.06429	4.69284	4.23601	4.99346	4.73597	5.30008	4.34611	3.52944	5.32968	4.4601	5.19973	4.32662	3.67532	5.24077	5.04015	5.41009	5.01991	4.47611	4.9473	4.89062	5.44824	4.35304	3.41529	5.43718	5.03343	4.85992	4.8592	3.45458	4.82403	4.65927	5.22728
ANKRD27	-0.171052	0.752558	0.418822	0.553307	-0.71291	0.0161923	-0.340886	0.478138	-0.484834	0.0888247	0.210049	0.66826	-0.0404879	0.970471	-1.79757	1.42235e-10	5.56574	5.04558	6.09745	5.63798	4.14085	6.36758	5.61258	6.13196	5.01749	4.45544	5.89311	5.14731	5.95872	5.03557	3.52332	6.42519	4.97144	5.93956	4.94106	3.34366	6.0954	5.39908	6.01435	5.42343	3.46592	5.57381	5.15456	5.95946	4.71834	3.42355	5.66986	5.88534	5.09688
ANKRD28	-0.53552	0.286971	0.545198	0.496669	-0.458821	0.237517	-0.364372	0.575281	-0.0647512	0.881543	0.375172	0.519652	-0.486079	0.461725	-0.788168	0.0034414	4.9514	4.07875	5.08097	4.98431	3.96682	5.34545	5.01468	5.14808	4.83915	3.62255	5.17768	4.57745	5.29185	4.24089	3.81283	5.57835	4.72241	4.81145	4.75073	3.73069	5.24564	5.02627	5.46686	5.5036	3.96549	4.12951	4.66331	4.9701	3.9565	3.22191	4.77445	5.55236	4.98546
ANKRD33B	-1.41763	0.266407	-1.84372	0.350939	0.0986945	0.951721	-1.04028	0.508401	-0.0606052	0.958895	-0.175858	0.938522	-2.4419	0.000136592	2.27066	5.13289e-07	2.51844	3.01164	2.80795	3.27061	4.35384	-0.254467	1.61258	1.46358	1.39858	2.87048	2.15975	-0.422545	1.69193	0.21114	2.87696	2.70733	1.78381	2.0041	1.27268	4.03554	1.32281	2.64776	2.8819	1.51654	3.81739	1.00613	0.742748	1.88264	1.1699	1.70734	0.421935	0.173844	1.05735
ANKRD36	-0.617317	0.204768	-0.258574	0.738825	-0.0213574	0.973356	-0.830804	0.0066295	0.407887	0.173631	0.409807	0.293805	-0.300419	0.567665	0.322272	0.240033	5.39291	5.65274	6.12184	6.21921	5.71484	6.10308	5.99505	6.50797	5.78105	5.65598	6.39242	6.24279	6.10979	6.27723	5.94585	6.41941	5.6907	5.82172	6.03518	5.947	6.21358	6.15026	6.7437	6.57337	5.79776	5.50256	5.54272	5.31727	5.40256	5.02927	5.07401	5.8406	6.11143
ANKRD36B	0.17659	0.778786	0.244163	0.796516	-0.040749	0.953306	0.442351	0.314737	-0.0768921	0.842467	-0.0572276	0.940386	0.320438	0.672384	-0.0172219	0.963597	5.28397	5.87671	5.77757	5.24146	5.4496	6.38939	6.01468	6.91361	6.04244	5.17714	6.16874	5.43544	5.83148	5.49654	5.22376	5.49283	4.8427	5.26713	5.08003	4.64322	5.5192	5.41329	6.3004	5.3674	4.60793	5.28624	5.43524	5.48997	5.34782	4.45458	5.85775	5.89631	6.32206
ANKRD36C	-0.546136	0.190709	-0.275857	0.701919	-0.042745	0.935431	-0.389345	0.268618	0.158291	0.578046	0.181295	0.655122	-0.551683	0.220509	0.366542	0.125494	5.7511	6.10313	5.87643	5.92138	6.14085	6.32296	5.67559	6.31444	5.82963	5.87994	6.49604	6.03689	6.01386	6.09378	5.821	6.35422	5.70135	5.86208	6.13775	6.06108	5.98577	5.95032	6.5565	6.07551	5.6303	5.33833	5.41921	5.4218	5.60286	4.77035	5.45378	5.9072	6.27975
ANKRD37	0.082101	0.948074	-0.243906	0.864874	0.496002	0.468341	-0.246146	0.733848	0.850635	0.0476375	0.336419	0.616126	-0.810055	0.116447	1.8796	3.08382e-07	3.4189	4.07875	3.99557	4.21172	4.48877	2.74553	3.84962	3.56312	3.80068	4.7723	2.83783	3.43544	3.01386	3.58037	4.02582	2.70733	3.36877	3.54015	3.82288	4.98307	3.86713	3.38472	3.8819	3.75358	4.44082	2.5207	3.45895	2.4062	3.62933	3.54384	3.54532	3.20947	3.09688
ANKRD39	0.928814	0.0688529	0.527473	0.517616	0.547625	0.235437	1.12661	0.0178773	-0.0560919	0.91732	-0.622351	0.280481	1.30646	0.00608748	0.13615	0.751813	3.56574	4.5966	3.72549	3.67115	2.92935	3.65242	3.97515	3.97815	4.26365	3.52944	4.08575	4.03689	4.21549	3.08561	3.48268	3.88567	3.82334	4.03972	3.22021	3.16679	3.73784	4.2003	4.22585	3.95711	3.6954	4.59109	4.70358	4.48255	4.44789	4.4999	4.409	4.69741	4.72032
ANKRD40	0.10368	0.869531	0.0646705	0.947936	0.19397	0.627463	0.144815	0.772898	0.25283	0.408819	0.0392394	0.949434	-0.207857	0.749793	0.420991	0.151308	5.48191	5.50196	4.97787	5.55749	5.14085	5.60351	5.94478	5.48911	5.73078	5.52944	5.78034	5.84424	5.64613	5.49654	5.50314	5.62933	5.95374	5.65945	5.72271	5.47611	6.11288	5.84939	5.48524	6.16862	6.01733	5.3073	5.7233	5.48997	5.77279	5.15737	5.91836	5.97604	5.54564
AREG	-0.314782	0.813516	0.0388582	0.985735	1.36049	0.0275271	0.304641	0.62828	2.90714	3.01685e-13	1.52763	0.00203384	-0.330965	0.852374	3.94192	1.6374e-18	3.19651	4.45221	2.22299	5.31325	5.9852	-0.254467	3.84962	1.65622	3.67869	4.64492	2.29726	3.57745	1.49929	5.2986	4.33068	2.15985	3.25774	2.1416	5.39606	6.6205	2.32281	3.0628	2.76642	4.16862	5.4783	2.28624	4.31043	1.05257	5.61616	5.86577	1.70204	2.6068	1.58787
ANKRD44	-0.487827	0.269835	0.168257	0.831253	-0.29221	0.500696	-0.231026	0.480083	-0.081866	0.79544	0.192446	0.644174	-0.209178	0.658739	-0.620322	0.0130978	8.08525	7.46481	8.1694	8.08208	7.19712	8.51702	7.97013	8.40106	7.8344	6.66147	8.6484	8.27442	8.65627	7.99686	7.35902	8.77455	8.0254	8.30788	8.15007	7.1746	7.81466	7.75489	7.82891	7.864	6.76275	7.81899	8.09904	8.2158	7.8745	6.96068	7.46945	8.05036	7.67206
ANKRD44-IT1	-0.34982	0.707249	-0.27327	0.88039	0.03119	0.977683	-0.198592	0.840557	0.0645084	0.92135	0.0167106	0.990455	-0.654973	0.63227	-0.760767	0.111581	3.13511	3.90472	2.54491	3.21172	1.85134	3.44597	3.61258	3.61042	3.23508	3.01487	3.74472	3.93501	2.7794	4.01849	2.87696	3.66886	1.93581	3.48952	3.16576	1.81315	3.73784	3.2003	3.35138	2.79665	2.1929	3.48418	3.14485	2.13057	3.13338	0.707341	2.31502	3.17384	2.79432
ANKRD46	0.304725	0.550627	-0.0656903	0.958023	-0.28863	0.428768	-0.194235	0.76982	-0.516782	0.0847177	-0.249786	0.635622	-0.17649	0.870256	-1.32754	5.22908e-06	5.00387	4.7486	5.16158	4.11861	2.92935	5.487	4.50567	5.37047	4.52196	2.52944	5.37699	4.59982	5.49929	4.62618	3.44086	5.37827	4.88067	5.31153	4.27268	3.22819	4.98577	4.74087	5.26892	4.59183	3.46592	4.99319	4.39482	5.39834	3.99772	3.25754	5.49722	4.9072	5.29682
ANKRD49	-0.51402	0.251021	0.345737	0.654949	-0.391956	0.252756	0.0769055	0.90016	-0.141863	0.657165	0.232267	0.649871	0.0726421	0.931402	-0.138111	0.664375	5.03781	4.4773	4.52067	5.28497	4.68142	4.60351	4.29708	5.41111	4.17619	4.17714	5.45254	4.80627	5.51211	4.48416	4.41949	5.54687	5.08962	4.74826	5.16576	5.10266	5.43828	4.87015	5.53901	4.87911	4.1929	4.59109	4.99068	5.25768	5.04765	4.74548	4.68067	5.31135	5.70761
ANKRD52	-0.499262	0.223527	0.296184	0.635764	-0.237062	0.533839	-0.302297	0.35087	0.06766	0.819701	0.287223	0.353194	0.0385863	0.957757	-0.392005	0.136451	6.39291	6.02871	6.97341	6.72479	6.03015	6.77344	6.59964	6.83613	6.30547	5.41697	6.73264	6.51409	6.99114	6.34042	5.96811	7.23748	6.45309	6.54636	6.55279	5.51359	6.55802	6.37749	6.79617	6.62805	5.41529	5.94697	6.41921	6.64751	6.12874	5.74548	6.11443	6.8491	6.29257
ANKRD54	-0.627235	0.123074	-0.493788	0.36092	0.192945	0.593771	-0.482933	0.186949	0.157666	0.576129	-0.0542164	0.916132	0.0755259	0.937197	-1.20822	1.30628e-05	6.17379	6.17391	6.3175	6.14245	4.78994	5.37489	4.93451	5.96911	5.17619	3.87048	5.95677	5.88124	6.04066	5.68146	4.16075	6.17365	6.15304	6.10002	5.67478	3.96515	5.64474	5.88042	5.90938	6.05791	3.6954	5.25406	5.5936	5.82515	5.22301	4.39184	5.04085	5.45925	4.79432
ANKRD55	0.950006	0.67455	0.978965	0.290747	-1.14523	0.489829	1.0677	0.152546	-1.58097	0.199236	-0.467135	0.678808	1.43283	0.114325	-3.37443	0.000778949	2.07098	2.70678	2.63802	2.21172	1.26638	6.29243	5.19755	6.36358	5.16108	2.42991	6.63873	4.84424	6.46672	4.38107	1.81283	4.26676	3.61389	4.3546	3.10918	0.965152	5.43828	4.29546	5.68925	3.51654	1.92986	6.21558	4.91267	6.54798	4.83666	2.75797	5.93199	5.13732	5.90424
ANKRD6	0.361266	0.718371	-0.732316	0.611098	0.0574594	0.957182	-0.299697	0.83255	-0.568696	0.401118	-0.640022	0.515185	0.501003	0.747225	-1.0366	0.076282	2.07098	2.86725	2.72549	2.43411	1.68142	3.26909	2.97515	3.82615	2.17619	1.42991	3.29726	3.38481	2.93986	0.948106	1.3534	3.45941	2.31433	3.26713	2.85764	1.45058	2.82531	2.74087	2.18146	2.03111	1.41529	3.15297	2.32771	3.09209	2.0179	2.06991	3.04085	1.93938	3.24498
ANKS1A	-0.141699	0.84672	-0.143748	0.897677	0.105514	0.85616	-0.254405	0.648394	0.202338	0.573575	0.0773342	0.900718	0.372359	0.526689	0.0471937	0.897665	4.2554	4.95917	4.31045	4.75604	4.46278	4.89528	4.80523	4.94163	4.80068	4.57675	4.74472	4.4601	4.69193	4.75546	3.93836	5.21429	4.59117	4.68217	4.63525	4.25793	4.59583	4.64776	4.53901	4.54207	4.0342	4.50256	4.37834	4.4525	4.50619	4.43914	4.21449	4.65927	4.53128
ANKS3	-0.541485	0.46286	0.437135	0.630305	-0.203743	0.754709	0.280196	0.688506	-0.0578431	0.921511	0.121797	0.877382	0.282073	0.8131	-1.24639	0.00259358	3.69901	3.61932	4.03034	3.32719	2.92935	3.65242	3.19755	4.56312	3.34611	2.71002	4.48168	3.96977	4.18379	4.21114	2.44086	4.85172	4.19885	4.32603	4.01991	2.34366	3.86713	3.87015	4.26892	4.13545	2.1929	3.81348	4.27524	4.4525	4.22301	2.75797	3.16917	4.40651	3.88743
ANKS6	-0.106073	0.903285	0.224699	0.895845	-0.381779	0.58062	-0.195037	0.810028	0.0859539	0.856283	0.452574	0.560419	0.173464	0.901729	-1.01409	0.0112875	3.69901	2.42667	4.47091	3.71422	2.26638	4.20496	3.32879	3.90415	3.67869	2.42991	4.00775	4.00372	4.18379	3.87411	2.05384	3.88567	3.19885	3.48952	3.37221	2.45058	3.82531	3.2003	3.8819	3.70918	2.41529	3.55633	3.36166	4.35837	3.57589	2.48495	3.47256	3.65927	3.41099
DUSP5	0.281333	0.850761	0.415997	0.666352	2.05799	5.35919e-05	-0.292822	0.677712	3.58883	1.49021e-14	1.50826	0.000811774	0.0481445	0.950279	6.64944	2.12861e-79	2.93348	4.26317	2.22299	4.64912	7.68704	1.06746	4.44908	0.978153	4.54542	8.97901	0.837827	4.16242	2.15136	5.78605	8.20358	1.91884	3.61389	1.85209	4.92476	8.02909	2.5452	4.13319	2.64089	6.0401	8.61496	2.28624	4.66331	0.689995	4.91406	7.75485	2.25844	4.20947	2.34686
ANO10	0.026791	0.97979	0.452064	0.721033	-0.0421118	0.961619	-0.0571681	0.958845	-0.190802	0.737264	-0.1686	0.865375	0.438918	0.645738	-0.166659	0.738496	3.13511	3.01164	2.95995	2.43411	2.92935	3.99346	3.26466	3.86568	3.05066	3.48053	4.04728	3.70674	3.7794	3.27003	3.30759	3.62933	3.0062	3.58906	3.10918	2.22819	3.59583	3.78526	3.35138	3.66338	2.77786	3.40823	3.25732	3.58308	2.60286	3.25754	3.42194	4.27818	3.31369
ANO6	-0.40959	0.314777	-0.209032	0.81475	-0.590946	0.031177	-0.475466	0.289443	-0.701402	0.00199277	-0.129243	0.815911	-0.268149	0.678677	-0.757934	0.000742009	5.78147	4.90472	5.99557	5.18134	4.89087	6.57208	5.54669	6.48911	5.77114	4.62255	6.14161	5.13204	5.7794	4.62618	4.48268	5.91884	5.2721	5.57699	4.97312	4.68762	6.07769	5.56105	6.00164	5.27904	4.41529	5.21	4.96882	5.8015	4.50619	4.4999	5.47256	5.06137	5.34686
ANO9	-0.00799702	0.994655	0.267332	0.874288	-0.0448187	0.969704	0.871492	0.115354	0.221305	0.710513	0.244602	0.806646	0.0754419	0.959389	0.649245	0.144225	2.61155	2.07875	2.63802	3.15032	3.43631	3.20496	2.97515	3.56312	2.83915	2.94448	4.08575	3.70674	4.36436	3.62618	3.05384	3.70733	3.56808	3.1416	3.10918	3.59742	2.82531	2.9888	4.50338	3.51654	3.65233	2.65821	3.14485	3.37449	4.13338	1.80688	3.54532	3.7099	4.19121
ANP32A	0.519898	0.138648	-0.160056	0.845696	-0.0458091	0.919251	0.228699	0.64066	-0.27467	0.32582	-0.248248	0.576312	-0.967535	0.0136491	-0.10411	0.689933	6.06276	5.68541	6.20027	5.29918	5.09081	6.15492	6.18893	5.50171	6.05883	5.99759	5.93586	5.88124	5.62267	5.71364	5.28413	5.89403	5.82334	6.42364	5.38419	5.5012	5.92767	5.56105	5.65719	5.20104	5.05088	6.27024	5.41921	6.01192	5.62276	3.92235	6.22191	5.72843	5.95352
ANP32B	0.924397	0.0161484	0.0135556	0.988683	0.512699	0.149898	0.416608	0.352539	0.575239	0.0899735	0.0418178	0.953897	0.0295266	0.96775	0.878574	0.00143596	6.17379	6.51414	5.80795	6.30623	6.09927	6.40374	6.47765	6.31444	6.55123	6.74149	6.42279	6.63274	6.04948	6.85018	6.72408	5.5038	6.24324	6.47007	6.00448	6.15892	6.06876	6.24866	6.13565	6.18492	6.27327	6.78374	6.53158	6.31727	6.82811	6.20377	6.76433	6.31544	6.58091
ANP32E	0.262335	0.583413	-0.184925	0.777994	0.231052	0.54583	-0.120849	0.751767	0.402501	0.111614	0.151988	0.655122	-0.677544	0.0332124	0.686936	0.00351505	6.92443	6.73306	6.90012	6.92138	6.78471	6.70553	6.85508	6.68413	6.80555	6.92176	6.32164	6.64892	6.50571	6.84535	6.83721	6.57315	6.78381	6.52137	6.77821	6.65445	7.04618	7.0673	6.81081	6.9992	6.98731	6.67045	6.60428	6.32143	6.63261	5.8248	6.8907	6.64308	7.12344
ANTXR2	-0.381958	0.456168	-0.270851	0.822251	-0.853113	0.0276406	-0.444491	0.453921	-0.997897	0.00065904	-0.161261	0.836543	-1.02632	0.0242361	0.792228	0.00837934	7.74854	6.73306	7.72283	6.85557	7.5973	8.02862	6.99998	7.98938	7.07101	8.10435	7.057	5.81586	7.04066	5.45907	7.54815	7.54421	6.11373	7.19392	6.17268	7.1746	7.78497	7.17132	7.35638	6.49709	8.35948	6.38365	5.34478	6.28352	5.0378	6.02411	7.38111	6.86594	6.95082
ANTXRLP1	-0.0219956	0.986333	0.719758	0.5727	-1.41052	0.0495454	1.11329	0.15776	-1.85673	0.00171282	-0.467999	0.67459	-0.0587638	0.97727	-2.27322	0.000111035	2.85948	2.20428	3.44538	2.32719	1.85134	4.74553	4.26466	5.38415	3.54542	1.79248	5.37699	3.62185	4.66921	2.94811	1.67532	4.5038	2.78381	4.17402	2.05029	2.10266	3.73784	2.32583	4.13565	1.70918	0.607935	4.03167	3.32771	4.22249	3.30741	1.35942	4.22929	3.7099	4.9098
SNX33	-0.0917818	0.968069	-0.122354	0.942298	3.43618	1.05489e-08	0.230095	0.70394	4.97593	1.72607e-27	1.50676	0.00241975	0.305691	0.919324	-0.78763	0.46265	0.933476	3.70678	2.44538	5.16591	1.00335	2.06746	5.18027	1.46358	5.42412	0.207516	2.53827	5.41034	1.49929	6.32662	-0.0616407	0.459405	4.44678	1.85209	5.88318	-0.356777	1.32281	4.09842	1.50338	6.24057	0.607935	0.198775	4.53531	1.78953	5.97726	0.221914	1.70204	4.32765	1.20936
TNFRSF4	-1.13938	0.401665	-0.447738	0.812115	1.16503	0.146549	-0.67521	0.319473	2.68173	3.86755e-12	1.48863	0.00498197	-1.68744	5.58476e-06	6.6711	1.93681e-99	2.19651	3.20428	1.95995	4.11861	7.79516	0.330495	1.12716	-0.343775	2.29167	7.30203	2.15975	2.66492	1.01386	4.38107	7.88478	1.78133	3.56808	1.48952	4.29821	8.22631	1.73784	1.32583	2.18146	4.26377	7.55338	0.783738	2.32771	-0.11736	2.49183	5.2923	0.614581	2.55236	1.97489
ANXA2	1.617	0.000416433	1.5169	0.00398393	-0.241813	0.725661	1.71034	2.64927e-05	-0.381988	0.320968	-0.160026	0.839614	1.34206	0.00123518	-0.461151	0.200779	5.4189	5.27753	5.54491	5.05302	4.76888	5.74553	5.61258	6.22608	5.44921	5.35047	5.53827	4.66492	5.24652	4.7347	4.16075	4.76319	4.25774	4.91099	4.34797	3.89115	5.92767	5.68338	6.03944	5.1015	4.67402	6.11166	6.03343	6.47135	5.63588	5.22191	7.36277	6.98377	7.50398
CORO6	-2.76432	0.0600349	-0.859416	0.654949	0.0751428	0.961619	-1.30057	0.0874089	1.48765	0.0157955	1.3974	0.0902339	-3.73901	0.00643723	0.920812	0.265716	2.4189	1.78924	2.88595	3.98431	3.43631	2.3305	2.89269	2.11566	2.91316	1.20752	0.837827	1.57745	1.2769	2.62618	-0.0616407	2.15985	1.78381	2.0041	2.92476	1.81315	3.26141	3.38472	4.64089	4.23275	3.46592	-1.80122	1.39482	0.467603	2.49183	-1.10001	0.421935	1.55236	0.887428
ANXA4	0.917034	0.234136	0.480458	0.731942	0.0567466	0.955863	0.312815	0.792433	-0.404519	0.516961	-0.478296	0.597695	0.162648	0.938078	-0.978986	0.141531	3.2554	3.20428	2.88595	2.71422	2.48877	4.06746	3.39019	3.65622	2.49812	1.20752	2.29726	2.48435	2.93986	1.62618	-0.0616407	3.10326	2.86181	3.58906	2.55279	0.965152	3.64474	3.49576	3.08835	2.95711	2.1929	3.32806	2.79337	2.34207	1.84797	1.06991	4.16917	3.9812	4.37928
ANXA5	1.28829	0.298677	0.782978	0.724471	0.16669	0.926343	1.14704	0.326305	-0.288374	0.789385	-0.468365	0.791149	0.528319	0.756453	0.92284	0.290528	6.70958	6.82389	6.77757	6.25611	7.09081	6.75116	6.58001	7.1279	6.53374	7.35047	4.92529	4.57745	5.5623	4.18077	5.36462	4.45941	4.72241	5.29688	4.16576	4.45058	5.8774	5.78526	5.81081	5.38161	6.26615	6.58679	6.32341	6.69642	6.07198	6.59695	7.05545	6.76181	7.15187
ANXA6	0.342225	0.375587	0.446461	0.412897	0.0242577	0.963856	0.198442	0.615412	-0.157621	0.578933	-0.201709	0.664088	0.411345	0.472749	-1.58048	2.93323e-09	7.35302	7.26317	7.53284	7.19281	5.5016	8.54157	8.56178	8.60605	8.64786	6.1848	8.03258	7.9372	8.12029	7.53907	6.17358	7.80148	7.4083	7.71834	7.183	5.11896	7.9473	7.89821	7.82531	7.52936	5.40235	7.7476	7.99609	8.10664	7.38713	6.11431	8.07299	8.20064	7.64898
ANXA7	-0.0230515	0.965758	-0.203839	0.740935	-0.00640188	0.989373	0.0243733	0.960117	-0.263356	0.265197	-0.275544	0.428506	-0.188724	0.703418	0.433907	0.05995	8.27866	8.18347	8.34711	7.97769	7.97604	8.02166	7.92676	7.9849	7.82005	8.21688	8.20415	7.72974	8.18779	7.29151	8.12158	8.01783	8.03805	8.11888	7.59975	7.68488	8.44865	8.30502	8.3004	7.96185	8.38601	7.76483	7.73629	8.16689	7.51863	7.75174	8.20797	7.99657	8.27652
AOAH	-0.766827	0.724419	0.103374	0.983813	-0.627431	0.789493	-0.370235	0.887284	-0.798048	0.616309	-0.191829	0.956164	0.0233086	0.988718	-0.373018	0.782355	3.36644	3.07875	2.95995	2.94868	2.92935	2.55289	1.61258	3.46358	2.05066	1.62255	5.98757	5.03689	5.83148	4.60346	4.82913	3.88567	3.31433	3.20573	3.3233	2.96515	2.32281	0.740868	1.98881	0.294147	1.41529	3.48418	3.06468	3.05257	2.70595	3.18539	3.61458	4.35971	3.88743
OTUD4	-0.450581	0.190709	-0.565387	0.365124	0.639023	0.0551653	-1.36616	4.10611e-05	2.12322	2.47863e-17	1.46448	2.03386e-05	-2.12703	4.27331e-19	2.86344	9.12333e-58	6.67224	6.81899	6.8229	8.13455	8.84507	6.80623	6.82204	6.86568	7.19485	9.6649	6.55207	7.74236	6.4334	9.01312	9.17676	6.80813	6.94928	6.54636	8.16055	8.66698	6.7322	6.89062	6.90938	8.60249	8.99595	5.84263	6.59717	5.84842	7.27004	6.76417	6.173	6.58324	6.24498
MAP2K3	0.137297	0.808097	-0.279353	0.772062	2.05618	7.74051e-11	-0.220056	0.708953	3.50763	2.3656e-34	1.43068	0.0411079	-0.618435	0.0650677	2.55771	3.62628e-32	6.91076	8.4363	6.78777	9.45727	8.65727	7.21314	9.02923	7.31444	9.22058	9.37744	7.11395	9.56685	6.91593	10.7942	9.26629	6.65908	8.8209	6.92057	10.0648	8.712	7.18079	8.21254	6.85388	10.1344	8.93885	6.43239	8.78323	6.9243	9.83808	8.10456	7.25121	8.32664	6.82701
AP1B1	0.222975	0.627864	0.583496	0.35096	0.156746	0.76505	0.112438	0.816194	0.591283	0.00682332	0.420292	0.335819	0.299802	0.61885	0.638783	0.0272699	5.96028	5.48968	6.38622	6.32719	6.19712	6.22127	6.30507	6.43758	6.00908	5.98888	5.67072	6.38481	5.8518	5.78605	6.32494	6.11762	5.81356	6.31153	6.22688	5.48871	5.69204	5.53528	5.85388	6.41654	5.30837	5.84983	6.34053	6.22249	6.43669	6.15737	5.88137	6.52434	5.42659
BCL2A1	-0.130266	0.895657	-0.149605	0.8674	2.65434	3.23651e-15	0.224707	0.71626	4.08729	2.8524e-15	1.41286	0.000149048	-1.39883	3.78089e-05	5.436	6.67642e-63	4.54229	7.17006	4.59222	7.63518	8.91504	3.78993	6.82204	3.90415	7.16866	9.37158	3.69581	7.01625	3.93986	8.88003	8.63764	3.81696	6.60824	3.96757	8.09103	9.734	5.11288	6.61738	5.46686	7.78333	9.33586	4.12951	6.93257	4.24019	8.25312	7.50916	3.97213	6.46294	4.54564
AP1G2	-0.573639	0.316994	0.764747	0.152984	-0.261282	0.680598	0.462178	0.219725	0.150571	0.744061	0.390796	0.420252	0.367381	0.493562	-0.26613	0.452771	6.72007	6.62494	7.25273	7.24514	7.03457	7.51372	7.45269	8.10331	7.4018	6.58256	8.13703	7.70158	8.50411	7.58907	6.7371	8.28277	7.48425	7.17802	7.3812	6.99637	7.2337	7.0896	8.78879	8.02207	6.52082	6.6623	7.71675	7.46196	7.77723	6.41569	7.13422	8.32258	8.01928
AP1M1	0.657728	0.0142405	0.298205	0.57439	-0.203942	0.423269	0.294912	0.371066	-0.438347	0.00941564	-0.253767	0.369167	0.294175	0.509065	-0.688612	0.000327089	6.94247	6.72784	7.26007	6.49712	5.5394	6.87482	6.70005	6.99162	6.62465	5.85137	7.01774	6.47832	7.20763	6.20361	5.89256	7.16676	6.87127	7.30056	6.37221	5.83305	7.19317	6.75768	6.76642	6.45738	5.8271	7.43957	6.91839	7.59345	6.46268	5.99802	7.58036	7.09032	7.00896
AP1S2	0.647282	0.107416	0.320267	0.732204	-0.17813	0.690253	0.708671	0.106317	-0.448885	0.149788	-0.290634	0.590634	0.880933	0.0293004	-0.129513	0.683312	5.2409	5.07875	4.72549	4.15032	4.07374	5.6159	5.31302	5.53887	5.01749	4.98011	5.37699	4.88124	5.37843	4.77592	4.56285	4.99856	4.59117	4.38261	4.46532	4.47611	5.16411	4.82833	5.24755	4.49054	4.65233	5.66638	5.49764	5.43723	5.2143	5.27503	5.5571	4.69741	5.62214
AP1S3	-1.03209	0.33804	-1.35842	0.206611	0.355735	0.715417	-1.44125	0.0279061	0.342709	0.613685	-0.0255254	0.981471	-2.42876	1.54012e-06	1.72781	0.000205995	4.2554	3.52621	3.63802	3.91216	4.83117	0.330495	2.26466	0.978153	1.39858	3.57675	1.64518	2.74738	2.59882	2.7961	3.74571	3.58869	3.97144	3.43706	3.78725	4.75175	3.13016	3.9888	3.50338	3.40962	4.60793	2.59109	2.88959	2.83684	1.93544	2.35942	1.70204	1.17384	2.27975
AP2A1	0.406882	0.348757	0.41374	0.578364	-0.272819	0.476884	0.657599	0.122237	-0.45082	0.101467	-0.19623	0.733304	0.724194	0.126877	-0.499367	0.0557931	5.1034	4.31976	5.14582	4.75604	3.89087	5.31539	5.01468	5.46358	4.98354	4.04882	5.21287	4.76728	5.69193	4.45907	4.18629	5.27958	4.88067	5.1579	4.53141	4.16679	5.14724	4.96969	5.35138	4.1015	4.06737	5.40823	4.95776	5.61735	5.02788	4.45458	5.30807	5.32765	5.20936
AP2A2	-0.158148	0.821045	0.470286	0.504406	-0.144289	0.80087	0.125689	0.824803	0.12529	0.741134	0.252195	0.607621	0.0978327	0.908413	-0.189794	0.581251	4.4189	4.40068	5.16158	4.94868	4.07374	5.04931	4.97515	5.45064	5.00062	3.98011	5.28077	4.80627	5.39237	4.53307	4.3534	5.32977	4.49653	4.54015	4.82288	4.25793	4.71512	4.91079	5.26892	5.03111	4.00025	4.60817	5.03343	5.18642	4.96692	4.02927	4.56878	5.20947	4.93182
EGR2	-1.66537	0.0224748	0.129252	0.910996	4.5742	4.12685e-15	-0.00827763	0.990753	5.99965	2.20912e-28	1.40865	0.000142371	-0.130858	0.77726	6.231	1.68028e-82	5.29805	8.89777	5.54491	10.3311	10.4607	3.26909	9.06379	3.65622	9.10693	9.73042	3.00775	9.68533	3.15136	10.8853	10.2261	4.54687	9.04747	4.48952	10.3503	10.3187	5.02325	8.37749	5.52131	9.8404	10.206	3.10567	9.46921	3.5265	10.4059	10.3228	2.52147	8.87012	3.09688
AP2M1	0.352546	0.260111	0.163936	0.783941	-0.0704582	0.8167	0.508225	0.0660397	-0.334264	0.056599	-0.283336	0.254227	0.577501	0.042703	-0.792274	2.03466e-06	8.08525	7.79923	7.93494	7.46596	6.50797	8.00056	7.89269	8.04209	7.71793	6.48053	7.94111	7.54612	8.00255	7.30213	6.56772	7.88986	7.74574	7.97679	7.24011	6.51359	7.93997	7.82302	7.99844	7.46741	6.65778	8.00291	7.73952	8.19098	7.57249	7.00327	8.18063	8.03431	8.04856
AP2S1	1.92832	1.70636e-06	0.677005	0.370661	0.417419	0.435487	1.48376	0.000344386	0.0575326	0.92102	-0.379593	0.545852	1.31324	0.00321935	0.246475	0.552098	3.9691	4.26317	3.28188	3.62675	3.63561	3.3305	3.61258	3.56312	3.34611	3.42991	3.69581	3.82538	3.49929	3.53307	3.16075	3.26676	3.82334	4.38261	3.05029	3.55011	3.90777	3.95032	3.70502	3.83847	3.1315	5.3687	4.75557	5.05257	4.97726	4.52934	5.43476	4.48127	5.26247
AP3B1	-0.226404	0.624415	-0.247377	0.713835	0.0709403	0.85086	-0.149893	0.730865	-0.137199	0.565213	-0.226614	0.479953	-0.0661882	0.923712	0.0662701	0.817662	6.13511	6.18156	6.37273	5.9666	5.7367	6.96953	6.53994	6.62777	6.28471	5.90796	6.45988	6.404	6.49929	5.82585	6.25426	6.42519	6.23594	6.29688	6.13066	5.65445	6.57073	6.39192	6.47608	6.08422	5.66322	5.62504	5.79337	6.0774	5.62276	5.66154	6.21821	6.28654	5.99595
AP3D1	-0.15909	0.729907	0.134026	0.854114	-0.0129489	0.977582	-0.055342	0.908627	0.208021	0.336045	0.203928	0.527924	-0.0996733	0.862326	-0.0978035	0.692592	7.28751	6.98564	7.44538	7.341	6.7367	7.26517	7.06732	7.28922	7.17994	6.42991	7.0424	7.1282	7.10132	6.86935	6.36462	7.45376	7.14527	7.2858	7.22355	6.64885	6.92767	6.74087	7.37621	7.0972	6.12363	6.93009	7.11779	7.20005	7.24885	6.39184	6.6617	7.16026	6.62214
AP3M1	-0.622846	0.0557493	-0.354901	0.576266	0.320368	0.325405	-0.464344	0.162938	0.247938	0.225525	-0.0902418	0.855335	0.137042	0.818856	0.57238	0.0129065	6.81612	6.44587	6.80795	6.82643	6.69265	6.84882	6.62541	6.42441	6.74097	6.57675	6.64518	6.96116	6.49283	6.57454	6.84124	7.0556	7.11771	6.62468	6.83165	6.38469	6.81999	7.32958	6.57377	7.04903	7.14709	5.79123	6.71018	6.20005	5.99772	6.94711	6.16917	6.5454	6.13536
MFSD2A	-1.24733	0.236725	-0.594022	0.597654	1.31843	0.00701872	-1.25435	0.00473755	2.74546	1.48604e-13	1.40669	0.00146768	-3.30998	3.01782e-38	5.55095	1.93681e-99	3.19651	3.61932	2.88595	4.71422	7.76357	1.55289	3.97515	2.35666	3.87663	8.30555	2.53827	4.55473	1.69193	5.70299	7.79011	2.78133	3.74317	2.58906	5.2855	7.91702	3.5452	4.54822	3.93634	5.938	8.2208	0.198775	4.02286	0.204568	4.25736	4.37572	2.31502	2.89631	1.34686
AP3S1	0.563755	0.258618	0.0234039	0.983813	0.0735809	0.900598	0.471612	0.262532	-0.167887	0.618328	-0.260498	0.566429	0.538685	0.307364	-0.196376	0.571319	5.1814	5.4395	5.20788	5.0697	4.35384	5.64035	5.81645	5.72231	5.65732	4.57675	5.59271	5.26396	5.23109	4.7347	4.6388	4.9672	4.89929	5.52766	4.84036	4.16679	5.64474	5.44131	5.73605	5.11858	4.96549	5.3073	5.18332	5.10181	5.08638	4.83072	6.01972	5.39881	6.03717
DPYSL4	3.88416	0.00120122	1.59216	0.14784	3.48851	0.00171117	1.94803	0.00376836	3.82754	5.04263e-05	0.320791	0.83776	2.54067	0.0572673	6.91612	2.23526e-10	-1.38845	0.619318	-0.361977	1.21172	2.68142	-1.25447	0.805228	0.656225	1.17619	4.14612	-0.162173	3.43544	0.691933	2.21114	6.0745	0.0443678	2.93581	1.26713	3.41952	5.65445	0.737845	2.32583	-0.818544	3.56717	5.91172	3.28624	4.60782	2.83684	5.13338	8.0586	2.47256	3.46663	1.47239
LOC284454	-0.58135	0.679411	-0.264506	0.866948	1.25505	0.047253	0.352585	0.638023	2.08061	2.76572e-05	0.803681	0.245098	-0.493785	0.617353	2.36479	7.46654e-08	2.61155	3.14288	2.22299	3.83621	4.6587	1.74553	3.19755	1.24119	3.54542	3.79248	2.74472	3.86286	3.15136	4.55691	3.56285	1.26676	2.86181	1.0041	3.22021	3.59742	2.32281	3.32583	3.50338	4.23275	3.92986	0.783738	2.79337	0.689995	4.0179	2.06991	2.0069	3.31135	3.09688
AP4E1	-0.698551	0.224521	0.0559898	0.968959	-0.191538	0.763306	-0.833585	0.0992239	0.297145	0.437481	0.471273	0.428506	-0.3151	0.678548	0.256665	0.465226	4.1034	3.57351	4.22299	4.81658	3.8107	4.50042	4.29708	4.53887	4.42412	3.71002	4.48168	4.22131	3.64613	3.75546	3.93836	4.95126	4.72241	4.17402	4.82288	4.47611	4.46577	3.95032	4.18146	4.66338	4.36282	3.69063	3.84228	4.18642	3.60286	4.02927	3.52147	4.52434	3.53128
AP4M1	0.513039	0.313264	0.391634	0.662542	-0.2587	0.596905	0.259769	0.686424	-0.383136	0.254107	-0.143073	0.836543	0.337833	0.689243	-0.653198	0.0506937	4.7613	4.07875	4.78777	4.05302	3.63561	4.23739	3.50567	4.90415	3.83915	2.62255	4.51025	3.96977	5.04948	3.58037	3.3534	4.5038	4.47187	4.87199	4.05029	3.34366	4.35255	3.91079	4.85388	3.91864	2.77786	4.67451	4.37834	4.68999	3.99772	3.42355	4.9455	4.6068	4.34686
AP4S1	0.2405	0.706751	-0.537495	0.454206	0.535096	0.127624	-0.0040957	0.995621	0.517747	0.0915093	-0.0358189	0.95954	0.475707	0.413137	0.503018	0.122074	4.07098	4.55005	4.496	4.43411	3.85134	4.85406	4.41994	4.30008	4.39858	4.57675	4.61919	4.78691	4.80046	4.53307	4.16075	4.31739	4.70135	4.41009	4.90827	4.22819	4.46577	4.89062	4.35138	4.56717	4.67402	4.26486	4.27524	3.68999	4.70595	4.5147	4.48495	4.09984	4.01671
AP5B1	0.312941	0.536511	0.51163	0.368045	0.190473	0.701911	0.580831	0.0672769	0.184604	0.576645	-0.0271055	0.967202	0.735461	0.0449384	0.440489	0.136704	5.45704	5.56183	6.07265	5.76631	5.8107	6.44597	6.61901	6.62201	6.28471	5.7723	6.44516	6.32565	6.38542	6.10999	6.1926	6.11762	6.27922	5.82172	6.02757	5.47611	6.28474	6.26443	6.43884	6.17679	6.13932	6.26486	6.51282	6.41402	6.4516	6.59347	6.12238	6.76481	6.28831
CXCR3	1.82055	0.014157	0.980978	0.413194	-0.173292	0.878356	1.03489	0.0885854	1.24858	0.0125914	1.39993	0.027847	1.90007	0.0438237	-1.05243	0.0942481	3.19651	2.94125	3.28188	4.18134	2.38186	2.44597	3.19755	2.97815	2.91316	2.08199	3.53827	3.48435	3.59882	4.7961	1.16075	2.04437	1.78381	1.68217	3.50972	0.643223	3.73784	2.9888	2.8819	3.95711	2.06737	3.5207	2.97979	4.07246	4.32371	1.98745	5.4911	4.42177	5.37124
LOC101927482	0.443755	0.637422	-0.239349	0.950662	1.07009	0.227864	-0.0644842	0.951589	1.96583	0.00011696	0.876109	0.617416	0.300778	0.914804	0.945632	0.182191	3.36644	5.18917	2.88595	6.02763	4.92935	0.745533	3.19755	2.56312	2.83915	3.20752	3.00775	1.74738	2.01386	3.7961	1.16075	2.45941	3.42124	2.85209	4.27268	2.45058	3.73784	4.16713	3.93634	4.49054	3.30837	3.72234	3.84228	3.4676	4.47733	3.75797	3.0069	3.85192	3.20936
AP5Z1	-0.286566	0.527823	0.428468	0.415992	-0.0516957	0.91905	0.0806005	0.846318	0.259644	0.289144	0.293212	0.385473	0.108535	0.820989	0.715374	0.00034195	6.55992	6.25594	6.68787	6.90288	7.0823	6.65242	6.31302	6.58696	6.05883	6.11441	6.78034	6.66492	6.93511	6.43996	6.82913	7.21429	6.85229	6.74287	6.76453	6.90532	6.4994	6.42737	6.60772	6.98996	6.71646	6.03167	6.88959	7.00934	6.79634	6.80085	6.48186	7.08554	6.34275
APAF1	-0.00260957	0.99721	0.311252	0.784236	-0.480366	0.333265	-0.239796	0.737843	-0.515261	0.152498	-0.0546241	0.952165	0.147063	0.903487	-1.14644	0.00174706	4.03781	4.17391	4.72549	3.91216	2.76888	4.97435	4.32879	4.96001	3.67869	1.79248	4.96711	3.57745	4.90139	3.43353	3.26029	4.56793	3.74317	4.46353	4.05029	2.55011	4.86713	4.41329	4.76642	4.06674	3.00025	4.15297	3.91267	4.4218	3.57589	2.65487	4.62581	4.6201	4.66879
APBA2	0.386992	0.431287	0.784258	0.105131	-0.364231	0.437054	0.380534	0.232191	-0.318133	0.306599	0.026356	0.967606	0.453411	0.396827	-0.903563	0.0035282	6.42533	6.03717	6.77757	6.38831	5.69265	7.53017	7.3327	7.63636	7.14582	5.9624	7.52082	6.96116	7.86686	6.59196	6.05384	7.39604	6.60824	6.80629	6.44832	5.22819	6.76575	6.44131	6.85388	6.54839	5.08367	7.24862	7.11779	7.77442	6.83666	6.1288	7.2348	7.52434	6.85897
APBA3	-0.241594	0.651369	0.126527	0.881025	-0.0176949	0.976007	0.0236577	0.96187	0.181894	0.569321	0.181144	0.66826	0.227665	0.626336	0.935012	0.000103668	6.76637	6.35403	6.55091	6.59254	6.98063	5.86447	5.93451	6.40442	5.77114	6.7621	5.91464	5.9173	6.04948	6.00122	6.49806	6.81696	6.62511	6.72109	6.45401	6.92399	6.39606	6.37749	6.53018	6.65755	6.92082	5.88528	6.27969	6.51926	6.28677	6.68789	6.19954	6.6201	6.1682
APBB1	0.0353239	0.962105	0.514895	0.402663	-0.402344	0.391404	0.136778	0.799864	-0.433776	0.162964	-0.0489674	0.945512	0.260168	0.609723	-0.102441	0.766659	7.20026	6.56768	7.41281	6.89822	6.52691	7.04474	6.44185	7.09502	6.48605	6.13825	7.21287	6.66492	7.32493	6.15756	6.77546	7.86667	7.26494	7.50554	6.84903	6.8281	6.62049	6.15026	6.96936	6.36024	6.00025	7.3737	7.23001	7.70919	6.96432	6.67148	6.71787	7.21605	6.37124
GFOD1	0.778473	0.519782	-0.0558318	0.977051	3.22288	1.51934e-08	0.333924	0.811892	4.48587	2.78969e-21	1.24618	0.293185	0.646379	0.242849	3.33615	1.0201e-16	1.4189	3.61932	2.09745	4.60403	3.96682	3.20496	5.92417	2.56312	5.62465	5.81238	1.83783	5.6964	1.86186	6.56869	4.67532	2.15985	4.56808	1.48952	5.58426	4.31565	1.73784	3.9888	2.35138	5.91864	4.46592	1.78374	4.16421	1.4676	5.69346	4.43914	2.61458	5.02184	2.74541
APBB3	-0.884022	0.329467	0.78662	0.346648	-0.300716	0.746441	0.221371	0.730809	0.313303	0.593115	0.588932	0.296828	-0.245662	0.760755	1.3105	0.0047796	2.85948	3.31976	3.72549	4.08619	5.18921	3.50042	3.05316	4.17979	3.34611	2.79248	4.81511	3.38481	4.75802	3.91158	4.05384	4.70733	4.28631	3.32603	4.10918	5.27258	3.13016	3.44131	5.53901	4.49054	4.36282	2.72234	4.39482	3.94873	4.43294	4.20377	3.25844	4.43688	4.50214
APC	-0.42756	0.251021	-0.313268	0.672349	-0.223513	0.55846	-0.359225	0.355757	-0.409449	0.040919	-0.202411	0.645152	-0.297971	0.567307	-0.399227	0.0741266	6.11934	5.94125	6.36594	5.7765	5.58831	6.62205	6.11811	6.59874	6.13812	5.54142	6.43028	6.27789	6.35014	5.521	5.39779	6.57315	5.60257	6.1168	5.71325	5.39811	6.26141	5.92078	6.61608	5.72041	4.92986	5.68259	5.403	5.43723	5.0378	4.87727	5.71261	5.85754	6.1306
APEH	0.177977	0.675185	0.326477	0.549068	-0.220854	0.447729	0.139109	0.724624	-0.351173	0.0573106	-0.148502	0.689759	0.421974	0.293179	-0.630569	0.0010961	6.93798	6.45852	7.09335	6.5155	5.6701	7.23337	6.89798	7.50171	7.02168	5.54142	7.18655	6.85358	7.47984	6.23351	6.00445	7.30803	6.87127	7.07449	6.66008	5.93784	6.9326	6.61123	6.96936	6.51008	5.76781	7.1903	7.0202	7.37048	6.62605	5.9768	6.87902	7.03679	6.71715
APEX1	0.336643	0.316677	-0.0402374	0.958965	0.10727	0.688864	0.102296	0.78287	0.0673839	0.769324	-0.0603861	0.864195	-0.421784	0.241304	-0.652279	0.000274951	7.55699	7.73306	7.80293	7.52762	6.35384	7.6004	7.63812	8.09294	7.70236	6.3841	7.86019	7.62185	7.78469	7.6596	6.59657	7.77908	7.80618	7.84708	7.57385	6.48243	7.90777	7.71815	7.933	7.55153	6.60229	7.98504	7.75078	7.99116	7.56394	6.08981	7.77949	7.58832	7.95352
APEX2	0.0353239	0.955111	-0.19927	0.81461	-0.104826	0.826465	-0.0291619	0.956558	-0.200571	0.44766	-0.115743	0.815687	0.431718	0.318304	-0.45359	0.0598201	6.11934	5.50196	6.26738	5.84592	4.9852	5.53995	5.63812	5.68965	5.56851	5.04882	6.45988	5.75736	6.51211	5.53307	5.08132	6.23419	6.27922	6.26713	5.65515	5.30143	5.74907	5.93069	6.12397	5.75358	5.00025	6.06914	5.7746	6.512	5.47733	5.52934	5.85299	5.57984	5.66879
APH1A	0.117554	0.811164	-0.318145	0.626474	0.0603804	0.904479	0.162442	0.683167	-0.168548	0.505309	-0.248356	0.525154	0.754908	0.0232003	-0.0809972	0.768374	6.97349	6.8861	6.88595	6.64912	6.20498	6.78445	6.41256	6.74898	6.42412	6.4743	6.66438	6.17737	6.68062	6.18842	6.0399	6.58869	6.72241	6.63054	6.34797	5.78277	6.96185	6.94054	6.84679	6.32389	6.38272	6.67045	6.25281	6.62411	6.33983	6.93065	6.73092	6.51013	6.95352
APH1B	-0.462685	0.322582	-0.414821	0.706754	-0.677476	0.0929292	-0.707503	0.162355	-0.784531	0.00143989	-0.125861	0.871863	-0.802035	0.259966	-1.13483	3.32907e-05	5.22626	4.5966	5.39291	4.60403	4.00335	5.6644	4.78251	5.38415	4.54542	3.66695	5.24722	3.66492	5.32129	4.11803	3.10828	5.54687	4.39525	4.9301	4.24668	3.73069	5.41027	5.13319	5.41027	4.32389	3.65233	4.84263	4.31043	4.92703	3.37154	3.14791	4.48495	3.85192	4.37928
API5	-0.718556	0.029424	-0.143894	0.863622	-0.225917	0.580873	-0.692532	0.0158024	-0.0319973	0.921217	0.175281	0.709896	-0.226034	0.667748	-0.204793	0.460056	8.39945	7.56768	8.41281	8.06138	7.55794	8.35286	8.05789	8.25614	7.93774	7.5052	8.12092	8.05521	8.36436	7.91158	7.74786	8.63058	8.06716	8.16599	8.2302	7.19397	8.73925	8.55625	8.34133	8.52457	8.04048	7.26486	7.79803	7.91193	7.16312	7.44495	7.78951	8.09628	7.43817
APIP	0.952689	0.0371693	0.323651	0.660739	0.271783	0.600582	0.742009	0.0355597	0.0338069	0.943655	-0.25944	0.575438	1.07898	0.00650383	-0.502895	0.146399	5.50637	5.63054	4.99557	5.00179	3.8107	4.57842	4.99505	5.09917	4.91316	3.94448	5.28077	5.08525	5.2769	5.19603	4.21138	4.5038	5.19885	5.1416	4.87471	4.34366	5.47931	5.44131	5.48524	4.97597	4.16252	6.05676	5.79958	5.91606	5.79634	5.21287	5.86725	5.51013	6.26247
APLF	-0.851981	0.202015	-0.0467165	0.981949	-0.186019	0.82334	-0.622106	0.468637	-0.10278	0.864993	0.0631811	0.962631	-0.829677	0.172659	0.592717	0.0882192	3.9691	3.01164	3.80795	3.71422	3.76888	3.87482	2.71212	3.04854	3.34611	3.14612	3.79202	3.16242	3.08425	2.71364	3.52332	4.18733	4.42124	4.32603	4.27268	4.28708	3.49273	3.0628	3.82531	2.87911	3.77786	2.72234	3.36166	3.37449	2.49183	2.80688	2.89998	3.57984	2.84162
TMEM88	0.748854	0.846617	-0.463796	0.891949	2.59598	0.094435	0.576111	0.596873	4.30349	3.41142e-05	1.68155	0.102186	-0.465724	0.658978	5.29272	7.70922e-09	-0.388452	0.20428	-0.361977	1.94868	3.32527	-1.25447	-0.194772	0.241187	0.913155	3.01487	0.422789	2.03689	-1.30807	3.43353	2.87696	-0.540595	1.42124	0.267132	3.16576	4.28708	-1.26216	1.0628	0.181456	1.70918	2.41529	-0.216262	1.25732	-0.11736	3.73062	2.80688	-0.385419	0.173844	-2.11257
APLP2	0.0847426	0.885995	-0.0219903	0.981246	0.117331	0.776773	-0.0191802	0.972177	0.355972	0.219587	0.218957	0.574592	-0.470834	0.11779	1.37685	4.25947e-11	6.87364	6.5966	6.66593	6.5983	7.51431	6.60351	6.63812	6.23365	6.62465	7.38743	6.23014	6.55473	5.93034	6.54504	7.29591	6.56793	6.55052	6.72656	6.56861	7.27622	6.85159	6.72955	6.60772	7.193	7.57372	6.28624	6.41921	6.43339	6.50619	6.78263	6.71787	6.73456	6.68833
PFKFB2	0.581883	0.722801	-0.0514592	0.983813	0.933436	0.302891	-1.03988	0.169425	1.92281	0.00170973	0.975133	0.183309	-0.469377	0.752938	0.707413	0.316629	0.933476	2.86725	2.63802	3.15032	2.14085	1.74553	1.97515	1.46358	1.59123	1.79248	1.42279	2.96977	2.01386	3.67057	2.16075	3.04437	2.31433	2.68217	4.16576	1.96515	1.5452	2.44131	3.42938	2.70918	1.92986	2.95366	3.02286	1.9701	2.37154	1.98745	0.784506	1.93938	1.79432
APOA1BP	1.00054	0.00157125	0.125371	0.886388	0.241515	0.534495	0.9171	0.00396311	-0.239285	0.448942	-0.503027	0.196221	0.068324	0.920824	-0.354625	0.159956	6.20401	6.6746	6.27465	5.55749	5.26638	6.38216	6.60613	6.52041	6.59685	5.23726	6.45988	6.01208	6.41985	6.10191	5.0399	5.94322	6.4083	6.47659	5.74145	5.42458	6.47255	6.27225	6.57377	5.62805	5.5268	7.12062	6.55378	6.87699	6.70595	5.3838	6.98309	6.39495	7.03717
APOBEC2	0.866256	0.312435	0.385195	0.85757	-0.762577	0.367521	1.08898	0.295358	-1.18159	0.0601869	-0.43745	0.736981	-0.0950253	0.971374	-1.3613	0.0446668	2.07098	1.78924	3.22299	1.43411	1.00335	3.65242	2.39019	3.56312	2.91316	1.42991	3.53827	2.66492	3.15136	1.43353	1.52332	2.62933	1.78381	3.38261	1.78725	-0.356777	3.13016	1.74087	3.18146	1.70918	1.60793	3.84263	2.02286	2.63753	2.0179	0.484949	3.10643	2.65927	3.69478
APOBEC3B	-0.238028	0.916618	-2.82742	0.373125	0.0972898	0.969837	-1.03698	0.663245	-0.453616	0.760429	-0.56654	NA	0.495325	0.719613	1.26271	0.109821	2.07098	2.07875	1.22299	1.21172	2.68142	0.330495	1.80523	0.656225	1.17619	4.08199	-1.16217	-1.42255	1.01386	-1.37382	1.16075	1.62933	-0.386114	1.26713	0.0502863	1.45058	1.90777	2.54822	1.98881	2.03111	2.60793	1.00613	-2.06461	0.689995	-0.152026	1.80688	1.07401	-0.148084	1.05735
APOBEC3B-AS1	-1.16624	0.628653	-3.30597	0.254437	0.722489	0.682757	-0.616819	0.873533	-1.1948	0.439194	-1.94354	NA	-0.781776	0.630212	1.56078	0.058441	0.196511	2.07875	0.638023	0.211717	1.68142	-0.254467	1.39019	1.24119	1.17619	3.32299	-0.162173	-0.422545	-0.308067	0.21114	1.3534	0.459405	0.935814	-1.31783	-1.53468	2.10266	2.19728	2.0628	1.98881	0.294147	1.92986	0.198775	-0.479644	-0.532397	-2.15203	-0.515051	-0.800457	-2.14808	0.694783
APOBEC3C	1.06207	0.0261611	0.600655	0.371903	-0.317404	0.532097	1.0887	0.0445419	-0.670854	0.0846382	-0.374926	0.502014	1.14365	0.0326913	-1.08242	0.0010124	5.2554	5.02871	5.22299	4.48474	3.63561	6.05842	5.61258	6.04854	5.35941	4.71002	5.55207	4.68598	5.82122	4.60346	3.44086	4.58869	4.56808	5.39642	3.63525	3.59742	5.60821	4.96969	5.68925	4.59183	3.85586	5.62504	5.00148	5.85992	4.53447	3.94438	6.51846	5.74673	6.59133
APOBEC3D	0.0219511	0.987067	0.525821	0.732203	-0.388712	0.666667	0.339816	0.746579	-0.15092	0.837005	0.222749	0.853581	0.903493	0.439945	-0.917537	0.123924	3.07098	2.70678	2.63802	3.48474	2.26638	3.3305	3.19755	3.24119	2.39858	2.62255	3.79202	2.74738	3.15136	2.08561	0.938359	2.70733	2.78381	2.9301	2.63525	1.45058	2.43828	1.74087	2.8819	2.16862	1.77786	2.65821	2.69028	2.78953	2.75486	1.89999	3.04085	3.31135	3.31369
APOBEC3F	0.66243	0.210672	0.285567	0.819017	-0.362866	0.474334	0.374554	0.653887	-0.533048	0.196853	-0.185837	0.825547	0.531035	0.579745	-0.870043	0.0282962	4.33947	3.70678	4.12988	3.75604	3.00335	4.65242	3.80523	4.21081	3.63562	2.71002	4.26409	3.70674	4.39237	2.43353	1.81283	3.98297	3.47187	4.07449	3.46532	2.89115	3.9473	3.59885	3.98881	3.56717	2.92986	4.5207	3.48998	4.4218	3.13338	2.80688	4.60327	4.20947	4.54564
APOBEC3G	0.922054	0.0588914	1.0189	0.17491	-0.526614	0.32603	1.35046	0.00621978	-0.856848	0.00705397	-0.35046	0.601291	0.752332	0.218329	0.0100897	0.980268	5.48191	4.86725	5.28188	4.27061	4.9852	5.15492	4.63812	5.16402	4.67869	4.57675	5.14161	3.89938	5.04948	3.7961	4.74571	4.79926	4.16847	5.23676	4.29821	4.00078	5.66858	5.23272	5.72061	4.43711	4.94778	5.4467	4.91267	5.54798	4.49183	4.48495	6.41548	6.13732	6.50214
APOL1	0.388079	0.608835	0.38317	0.760737	-0.113111	0.885731	0.67657	0.370753	-0.564945	0.220146	-0.470702	0.527756	0.356798	0.788295	-0.776743	0.0966854	3.13511	2.94125	3.03034	2.71422	2.68142	3.65242	3.44908	3.97815	2.67869	1.62255	3.64518	3.03689	3.54991	2.43353	1.52332	3.45941	3.25774	2.9301	2.78725	2.10266	3.64474	3.54822	4.08835	2.79665	2.1929	3.75336	3.36166	3.88264	3.20553	1.98745	3.47256	3.73456	3.97489
APOL2	0.406639	0.473585	0.261813	0.793775	-0.226769	0.632476	0.774718	0.140646	-0.765531	0.0189286	-0.557633	0.291328	0.0323812	0.976612	-0.483209	0.141087	4.39291	4.55005	4.44538	3.71422	3.20498	5.04931	4.01468	5.06562	4.17619	3.57675	4.86019	4.03689	4.75802	3.14974	3.6388	4.66886	4.28631	4.58906	3.59461	3.5012	4.76021	4.23272	5.11219	4.1015	3.92986	5.11764	4.56475	5.30049	4.30741	3.65487	4.5094	4.49577	4.75779
SPAG9	-0.420011	0.36911	-0.486698	0.352021	0.721148	0.020881	-0.818921	0.0115644	2.13794	2.08197e-16	1.39621	1.52773e-07	-1.32765	4.2862e-07	2.11742	3.98784e-22	6.18898	6.68001	6.496	7.90288	8.04117	6.09426	7.22729	6.22608	6.97061	7.84656	5.93586	7.20681	6.37843	8.5934	7.68207	6.4136	6.69604	5.97679	7.96915	7.70931	6.81466	7.04008	6.59085	8.3294	8.03839	5.70657	6.43524	5.54085	7.42162	6.19461	5.74901	6.43312	5.62214
APOL6	0.229636	0.623221	-0.0524598	0.958102	0.207343	0.588206	0.21377	0.555211	0.0121196	0.968732	-0.213718	0.59599	0.330143	0.434151	1.02875	2.97899e-06	7.01243	6.78924	7.15372	6.60403	7.24747	7.36024	7.27283	7.25985	7.20961	7.80495	7.27245	7.30538	7.19576	6.58037	7.7371	6.79032	6.77376	6.96757	6.82288	7.12704	6.89772	7.2166	6.76642	6.97597	7.45342	7.2322	7.07238	6.91055	6.96432	7.55998	6.72572	6.88534	6.78225
APOLD1	1.16656	0.147574	0.500478	0.811067	-0.259065	0.835605	-0.474953	0.744148	-0.487222	0.507454	-0.249553	0.873157	0.822079	0.689926	-1.56413	0.0406867	1.78147	1.78924	1.80795	2.21172	1.48877	1.91546	1.61258	1.24119	1.17619	0.207516	2.92529	1.74738	3.08425	1.7961	-0.646603	3.04437	3.19885	2.58906	2.16576	0.228186	2.19728	1.0628	1.76642	1.03111	0.929863	3.62504	2.63583	2.92703	1.1699	0.707341	3.22929	2.55236	3.24498
APOM	0.298236	0.763722	0.197852	0.917985	-0.143032	0.874112	-0.470483	0.644955	0.0328593	0.963796	0.158245	0.884751	0.307848	0.753463	0.549559	0.215177	2.93348	2.70678	3.22299	2.79668	2.76888	3.20496	2.71212	2.24119	2.91316	0.944482	2.74472	2.66492	3.01386	1.94811	2.87696	3.3663	2.86181	2.9301	3.22021	3.10266	2.73784	2.44131	2.64089	2.79665	2.85586	3.15297	2.93539	2.9701	2.24029	3.10944	2.86251	2.7099	2.97489
APOO	0.357639	0.690617	-0.477845	0.686504	0.541949	0.412426	-0.0411534	0.967889	0.168313	0.78218	-0.390325	0.612355	-0.267002	0.837838	0.0615286	0.920794	3.89695	4.23403	3.63802	3.58095	3.32527	3.20496	2.61258	3.78551	3.94878	2.32299	3.29726	3.16242	3.33579	3.21114	1.93836	2.62933	3.56808	3.89162	3.67478	3.5012	3.5452	3.95032	3.35138	2.61608	2.30837	3.55633	3.42725	3.74062	3.33983	2.70734	3.49722	3.13732	3.24498
APOOL	0.246903	0.734531	-0.121424	0.941096	0.125762	0.851848	-0.119662	0.878813	0.121378	0.783503	-0.0252716	0.97869	0.181781	0.883558	-0.39205	0.384252	3.78147	4.42667	4.19261	3.87468	3.72581	4.26909	3.75942	4.01378	4.08308	3.26641	4.32968	3.48435	3.7794	3.83563	3.10828	3.95126	3.86181	3.9301	4.16576	2.89115	3.9473	3.95032	4.03944	3.51654	1.92986	4.17606	4.14485	4.39043	3.80217	3.25754	3.8434	3.40651	4.31369
APOPT1	0.152641	0.80088	-0.314382	0.754014	0.122086	0.837793	0.285569	0.590606	-0.0567951	0.886884	-0.200899	0.7639	-0.0321139	0.971448	0.0962003	0.766659	4.89695	5.50196	4.97787	4.29918	4.56406	4.57842	3.66321	4.17979	4.14582	4.35047	5.02765	4.43544	4.18379	4.7347	4.21138	4.79926	4.76363	5.34038	4.89159	4.83305	5.21358	4.87015	5.24755	4.68646	4.25179	4.82813	4.79337	5.03239	4.8592	4.46984	4.98962	4.42177	4.98546
APP	-0.536678	0.250305	-0.441389	0.607779	-0.341303	0.415221	-0.47114	0.496692	-0.283104	0.465313	0.037733	0.967969	-0.92799	0.0880492	-0.454304	0.123147	5.2554	4.55005	4.86684	3.98431	3.89087	5.60351	5.44908	5.14808	5.08308	4.90796	5.40768	5.17737	5.18379	5.13397	4.72844	5.45941	4.47187	4.9301	4.80517	4.10266	5.49273	5.23272	5.20382	5.18492	4.46592	4.88528	4.23917	4.90501	4.75486	3.18539	4.35605	4.64633	4.24498
APPBP2	-0.0217123	0.967894	-0.265227	0.642409	-0.0724243	0.84552	-0.239801	0.519577	-0.139223	0.577603	-0.0836215	0.839058	0.231052	0.580177	-0.0357805	0.878853	6.93348	6.59086	6.91415	6.70357	6.38186	7.07645	6.71812	6.84605	6.51604	5.98011	6.63873	6.78691	6.93034	6.29151	6.1543	6.99468	6.73801	7.18202	6.75073	6.3227	7.11288	6.64173	6.86796	6.33854	6.28036	6.59538	6.30172	6.6738	6.20992	6.54023	6.76433	6.53842	6.32206
N4BP3	1.12284	0.336639	0.659468	0.65572	1.00307	0.281616	-0.0147474	0.989521	2.41645	7.12787e-06	1.395	0.0422907	-1.1648	0.0173076	4.30569	3.58581e-25	2.69901	2.52621	2.09745	3.58095	5.87124	1.91546	3.05316	2.24119	3.05066	6.29498	1.15975	3.38481	2.7794	4.45907	5.77125	1.78133	2.42124	2.9301	3.16576	4.947	1.32281	1.74087	2.8819	4.06674	4.89334	3.10567	3.5501	2.78953	3.75486	4.57241	2.07401	2.85192	1.47239
CHSY1	-0.585856	0.346983	-0.837002	0.145307	1.45346	5.5128e-06	-0.823005	0.0227943	2.87001	9.95514e-25	1.39488	2.05617e-05	-0.784196	0.0532466	2.60863	1.70932e-20	4.44444	6.19675	5.03034	7.0697	6.33247	5.38939	6.70005	5.09917	7.11086	7.63098	4.64518	6.0204	3.86186	7.83075	7.14456	4.60915	5.39525	4.20573	7.14128	6.39811	5.24564	6.37022	4.64089	7.15213	6.90256	3.4467	5.39482	3.99116	6.44416	5.68135	4.32883	4.96044	3.72032
APRT	1.43783	3.09647e-06	0.574681	0.184925	0.268435	0.44661	1.08063	1.28038e-05	0.0658238	0.84334	-0.221739	0.525114	0.387706	0.324817	-0.0227349	0.938833	6.90157	7.04977	6.70411	6.66567	6.11605	7.07645	7.30905	7.24494	7.09107	6.32299	7.19097	6.99952	7.00482	6.7503	6.1413	6.44809	6.81356	7.0958	6.75994	6.50741	6.72653	6.89062	6.72061	6.35304	6.02579	8.19737	7.65478	7.86848	7.75035	6.6347	7.87902	7.33976	8.00247
APTR	0.767051	0.126589	0.268675	0.798804	-0.135674	0.823824	0.838507	0.148367	-0.565155	0.164053	-0.444417	0.478039	0.688983	0.390616	-1.14165	0.00211615	4.13511	4.14288	4.31045	3.62675	2.85134	3.833	3.80523	4.32865	4.05066	1.79248	4.39242	4.16242	3.82122	2.62618	2.3534	4.10326	3.78381	3.89162	3.95718	2.96515	4.71512	4.09842	4.73605	3.70918	2.41529	4.99319	4.34478	4.83684	4.46268	3.10944	4.75413	4.26131	4.9098
APTX	-0.565958	0.146618	-0.566804	0.308029	0.378791	0.206025	-0.187657	0.667072	0.370138	0.106385	-0.0281801	0.962537	-0.152126	0.784414	0.414913	0.0558247	5.60023	6.17391	5.86684	6.15814	5.61216	5.43203	5.62541	5.45064	5.27773	5.46804	5.87125	5.7272	5.70316	5.59196	5.56285	5.91062	6.36208	6.04849	6.17957	5.65445	6.06876	5.99826	5.93634	5.92835	5.83675	5.05676	5.64275	5.36646	5.62276	5.54384	5.0984	5.35176	5.15421
AQP3	0.350668	0.554767	0.226648	0.811568	-1.03746	0.0143194	0.470461	0.369321	-1.34692	0.000192395	-0.333351	0.611485	-0.0395378	0.963233	-1.91497	8.096e-11	7.20026	6.01164	7.19261	5.70357	5.32527	8.53344	7.37887	8.30728	7.39536	5.72059	8.60436	6.87666	8.38018	6.65408	5.62952	7.69542	6.77376	7.73202	6.13775	5.38469	8.29818	7.4062	8.22312	6.89901	5.6954	7.83177	6.83021	7.89526	6.44416	4.7948	8.45142	7.27608	8.13891
AQR	-0.778821	0.0399338	-0.0836455	0.93505	-0.0999915	0.837364	-0.949643	0.000431994	0.294198	0.264108	0.378361	0.26656	-0.336758	0.450883	0.0351688	0.905804	6.821	6.02871	6.99997	6.81658	6.28875	6.89019	6.55342	6.56312	6.59685	5.65598	6.23871	6.49034	6.45348	6.33354	6.24821	7.06303	6.37544	6.32603	6.90827	5.85268	6.53874	6.74649	6.51237	6.82293	6.05088	5.74567	6.15939	6.31727	5.84797	5.87727	5.63695	6.51013	5.44967
ARAF	0.160322	0.687462	0.247468	0.678257	-0.091577	0.795844	0.346895	0.228258	-0.107217	0.608336	-0.0346199	0.942623	0.464528	0.124678	-0.0325702	0.879893	7.60873	7.21923	7.42593	7.267	7.02127	7.31539	7.37508	7.45712	7.30547	6.93997	7.49246	7.08525	7.26179	6.816	6.59657	7.54155	7.55052	7.56175	7.2302	6.84779	7.30009	7.02627	7.44355	7.15627	6.90256	7.24317	7.43125	7.70919	7.44043	7.24428	7.589	7.51903	7.12105
ARAP1	-0.107456	0.86618	0.530226	0.365124	-0.492493	0.204478	-0.0717112	0.872799	-0.246647	0.428519	0.228048	0.571422	0.277728	0.567819	-0.487188	0.0898146	6.48191	5.82877	7.05165	6.40811	5.62393	6.84882	6.44908	7.14808	6.41778	5.63378	6.96195	6.43544	7.31398	6.10999	6.10828	7.49832	6.51475	6.73745	6.60998	5.80309	6.45209	6.09842	6.97587	6.42343	5.59662	6.59538	6.40707	7.28991	6.33983	5.98214	6.53642	7.07108	6.61875
ARAP2	-0.905746	0.0267347	-0.341618	0.541275	0.392146	0.275363	-0.476822	0.0819052	0.546628	0.0334366	0.136598	0.697307	-0.736999	0.0143691	2.2572	1.52385e-20	6.59454	6.88141	6.73078	6.86993	8.02571	6.86447	6.94989	6.52041	6.82485	8.71002	6.01774	6.94814	6.2769	6.86935	8.31485	6.76319	6.63625	6.72109	7.00448	8.13508	7.02325	6.97927	6.69716	6.96185	8.58091	5.27559	6.29734	5.76528	6.30741	7.43332	5.72311	6.72843	5.97489
ARAP3	-0.27506	0.842932	1.28545	0.426431	-0.826948	0.371332	-0.134626	0.927876	0.105078	0.896425	0.916061	NA	0.54605	0.410361	2.20928	2.64602e-08	2.31199	1.20428	2.33846	2.43411	4.03897	1.74553	0.805228	2.82615	0.17619	3.98011	2.00775	1.38481	2.49929	1.94811	3.74571	2.62933	1.42124	2.38261	1.78725	4.03554	2.05977	1.54822	2.18146	2.29415	3.25179	1.89921	1.74275	1.20457	1.1699	3.75797	1.61458	3.02184	3.13536
PIM3	-0.520295	0.265503	-0.180414	0.829921	1.2599	1.16026e-05	-0.0942637	0.857164	2.66759	1.00414e-21	1.38593	3.24306e-07	-0.279673	0.526494	4.04441	2.1908e-59	8.78897	9.45931	8.84748	10.4151	11.9861	7.25333	9.2585	7.52967	9.4257	12.0143	7.73264	9.76975	7.69193	11.2984	11.5942	8.76319	9.95929	8.78415	10.8471	11.9424	8.68036	9.29929	8.60562	11.0421	12.3197	7.56072	9.75836	8.09939	10.6872	11.8169	8.02397	9.04852	8.00117
SOX8	0.0907196	0.948791	0.490379	0.746791	0.870506	0.207107	0.422431	0.816948	1.77259	0.00210328	0.882139	0.299748	-1.18224	0.535672	-0.947252	0.187531	2.51844	2.78924	2.22299	3.32719	1.68142	3.44597	3.66321	2.90415	3.80068	0.944482	2.53827	3.89938	2.59882	4.48416	-0.646603	2.04437	2.93581	2.38261	2.85764	1.64322	3.3817	3.54822	2.64089	4.938	1.60793	2.10567	4.42725	2.88264	5.0959	-0.100014	2.86251	2.65927	2.41099
HIVEP3	1.37225	0.0199612	0.180155	0.947175	3.40673	3.13816e-14	0.42236	0.478071	3.94964	5.48915e-27	0.521354	0.673848	-0.247124	0.645138	3.47414	3.52192e-31	3.13511	5.6746	2.95995	6.26338	5.68142	3.99346	7.05316	4.6335	6.65192	7.63098	3.64518	7.39124	2.86186	7.54504	6.37021	2.54687	6.22122	3.26713	6.81405	6.06949	3.49273	5.64776	3.42938	6.41654	5.98297	4.5207	6.92975	4.16804	7.53972	5.72653	4.16917	6.1648	3.99595
RAI2	-1.39836	0.476569	-0.413509	0.824875	1.8675	0.0154302	-0.178071	0.848425	3.11019	3.6516e-08	1.21985	0.0858821	0.263213	0.89071	0.727113	0.369732	0.611548	1.94125	0.959951	3.15032	1.26638	-0.254467	1.97515	1.65622	2.91316	1.42991	1.83783	3.43544	1.49929	4.53307	1.16075	1.26676	2.61389	2.26713	3.67478	1.45058	1.05977	2.64776	2.35138	3.61608	1.41529	-0.801225	2.52036	1.9701	3.33983	1.48495	0.199543	2.09984	1.05735
ARF1	0.216227	0.594608	-0.226228	0.658826	0.158462	0.634086	0.171427	0.581512	0.180574	0.408484	0.0027566	0.994466	0.228886	0.51224	0.449646	0.0244318	9.77079	9.72326	9.63167	9.57073	9.5016	9.34172	9.41071	9.37903	9.42886	9.29232	9.40483	9.33901	9.45182	9.39022	9.16638	9.37528	9.58399	9.56022	9.54681	9.5012	9.78292	9.70449	9.55758	9.57105	9.56213	9.40457	9.35746	9.48209	9.40544	9.56754	9.76401	9.36909	9.55941
ARF3	0.392574	0.292197	0.328137	0.589316	-0.021037	0.961092	0.316717	0.450709	-0.2325	0.352369	-0.229119	0.576583	0.269775	0.591738	0.00325334	0.990608	5.89695	5.72784	5.86684	5.63798	5.26638	6.20496	6.09063	5.92301	6.10693	5.22247	5.87125	5.79662	5.7143	5.27003	5.52332	6.03683	5.5564	6.02202	5.61507	5.19781	5.84637	5.80696	5.5565	5.1015	5.1929	6.09359	5.99609	5.89387	5.68086	5.54384	6.05752	6.09509	5.16355
LAMA2	0.84608	0.861125	-0.672735	0.735847	4.04844	0.00224996	-0.651199	0.384946	5.4198	7.3707e-08	1.36479	0.0336173	-2.34272	0.0207	5.39741	5.94412e-07	-1.38845	2.07875	0.959951	3.21172	3.43631	-1.25447	2.71212	-1.34378	3.11479	1.79248	-0.162173	2.89938	0.276895	3.53307	0.938359	0.0443678	1.93581	-1.31783	3.3233	3.59742	-1.26216	1.54822	2.35138	3.61608	3.1929	-0.801225	1.52036	-0.532397	2.24029	-0.515051	-0.385419	1.55236	1.97489
ARF5	0.791311	0.024146	0.299757	0.690628	0.116631	0.826541	0.681088	0.0120685	-0.191904	0.497456	-0.328421	0.431973	0.962157	0.000666073	-0.3971	0.103519	6.72529	6.9322	6.3175	6.24881	5.52691	6.38939	6.43458	6.44413	6.51009	5.40391	6.64518	6.12435	6.46672	5.87411	5.54322	6.08876	6.35535	6.61291	6.1448	5.55011	6.43133	6.22468	6.42938	5.88909	5.33586	7.05676	6.87203	7.00417	6.65855	6.35942	7.0596	6.58324	7.05233
ARF6	0.199489	0.629562	0.142253	0.845	0.281452	0.326961	0.256397	0.450994	0.374791	0.0542211	0.0741974	0.865246	0.395439	0.351205	0.15709	0.551962	7.9267	7.74344	7.62386	7.92825	7.17327	8.10967	8.29307	7.87781	8.25479	7.69133	7.86573	8.22311	7.81864	8.0815	7.7219	7.86667	7.97364	7.84708	8.01415	7.20164	8.1578	8.29546	7.78879	8.23079	7.77535	7.61663	8.07366	7.85705	8.0179	7.77189	8.20236	8.34577	7.94
ARFGAP1	-0.0166474	0.979528	0.310556	0.659086	-0.128417	0.784043	0.242165	0.543555	0.304891	0.217194	0.414979	0.25786	0.243068	0.664536	0.18037	0.497175	5.84995	5.5851	5.71484	6.02763	5.52691	5.6644	5.53315	6.09917	5.82963	5.22247	6.17768	6.10102	6.29926	6.04403	5.75428	6.46503	5.96261	6.12511	6.10918	5.95611	5.86713	5.49576	6.08835	6.38161	5.38929	5.90613	6.15456	6.14003	6.47368	5.49244	5.81425	6.06624	5.85321
ARFGAP2	-0.445861	0.194983	-0.27882	0.660605	-0.165024	0.672688	-0.391748	0.261591	-0.322853	0.182816	-0.176293	0.70826	0.029273	0.961091	-0.682253	0.000464021	8.19463	7.88141	8.36424	7.82643	7.01234	7.59728	7.19755	7.73571	7.29513	6.35047	7.86019	7.25341	7.92075	6.96603	6.53331	8.4424	8.11174	8.2895	7.74609	6.97861	7.96666	7.84939	8.0641	7.56093	6.80269	7.49798	7.53158	7.94469	6.9824	6.86577	7.41548	7.50117	7.50214
ARFGAP3	-0.351046	0.456408	-0.0978365	0.915856	-0.0476154	0.930848	-0.186355	0.626028	0.0606489	0.848791	0.0900104	0.85349	-0.632952	0.0321092	0.775927	0.000348217	7.0294	6.50806	6.63802	6.57512	7.05211	5.91546	6.24817	6.14808	5.98354	6.63378	6.39242	6.35224	6.04948	6.36089	6.86119	6.59896	6.25051	6.27463	6.42533	6.70392	6.84637	6.92078	6.98881	6.78065	6.98297	5.84263	6.45503	6.18185	6.21866	6.06991	6.43476	6.39107	6.59133
ARFGEF1	-0.696159	0.0122903	-0.433614	0.358921	-0.140169	0.60113	-0.701477	0.0118384	-0.0266818	0.924508	0.0950934	0.813156	-0.384304	0.254223	0.104883	0.600506	7.28751	7.07053	7.61816	7.40811	7.05211	7.73989	7.35982	7.48911	7.14197	7.04882	7.37699	7.06529	7.36082	6.816	6.91564	7.68341	7.09367	7.18202	6.97708	6.71469	7.37084	7.27614	7.40546	7.33124	7.00025	6.4934	6.43922	6.61396	6.25736	6.42746	6.53046	6.91531	6.49476
ARFGEF2	-0.5676	0.119534	-0.279287	0.643913	-0.209379	0.508456	-0.75138	0.0321786	0.0798413	0.786137	0.273393	0.446695	-0.647368	0.0697731	-0.0244166	0.929709	7.03781	6.42667	7.19644	7.19281	6.70932	6.80082	6.61258	7.02691	6.54542	5.78242	6.68958	6.74738	6.80046	6.31966	5.98275	7.24077	6.58543	7.06587	6.79175	6.4634	6.84113	6.58007	6.88882	6.75358	6.09175	6.3073	6.1003	6.24019	6.25312	5.62791	6.01972	6.49577	6.12105
ARFIP1	-0.148865	0.819565	-0.35566	0.701444	-0.24012	0.602581	-0.220927	0.758875	-0.433212	0.199236	-0.211239	0.740632	-0.250768	0.822989	-1.23872	0.000193419	4.78147	4.61932	4.74655	4.38164	2.85134	5.01232	4.78251	4.84605	4.44921	2.62255	4.86019	4.13204	4.75802	3.48416	2.87696	4.72619	4.39525	4.63637	4.24668	2.81315	5.14724	4.74087	4.26892	4.54207	3.60793	4.59109	4.10532	4.34207	3.62933	2.54384	4.42194	4.13732	5.05735
ARFIP2	-0.33388	0.359025	-0.129749	0.873801	0.0226346	0.957161	0.0418384	0.927676	0.0732117	0.765442	0.0316626	0.952077	0.078948	0.89123	0.101101	0.663682	6.85948	6.86725	6.75176	6.76631	6.47583	6.1718	6.40514	6.58104	6.49209	5.95347	6.61919	6.37187	6.6403	6.27723	5.95331	6.95925	6.83789	7.02647	6.74145	6.5012	6.89772	6.66568	6.85388	6.79133	6.3494	6.29153	6.70026	6.55153	6.65533	6.35531	6.26563	6.39495	6.30106
ARFRP1	-0.123507	0.828383	0.140672	0.87212	-0.0769971	0.877565	0.0690401	0.892613	-0.165907	0.572039	-0.108599	0.83737	-0.0447337	0.951251	-0.089807	0.752217	6.31199	6.2988	6.25273	5.64912	5.42289	6.03094	5.92417	6.31444	5.56851	5.08199	6.35353	5.93501	6.18379	5.6374	5.58222	6.59383	6.2138	6.38261	6.05778	5.90061	5.83588	5.67161	6.65719	6.07551	5.41529	6.12359	6.02286	6.58654	5.9565	5.18539	5.73352	6.33976	6.0723
ARG2	0.273188	0.519619	0.126346	0.86306	0.509811	0.00945908	0.537875	0.134003	0.276541	0.230049	-0.252316	0.455569	0.73201	0.0461291	-0.29485	0.163686	6.88301	7.36415	6.90012	6.93054	6.07374	6.97435	7.50567	7.10331	7.35278	6.42345	6.89852	7.21408	6.83659	7.00122	6.27226	6.87303	7.39196	6.89649	7.18984	5.89115	7.09099	7.13747	6.96282	6.61608	5.84634	6.59965	7.12769	6.63418	7.04027	6.27067	7.29758	7.64633	7.12822
ARGLU1	-0.332258	0.465306	0.207991	0.797982	0.343885	0.380609	0.284078	0.417245	0.683129	0.000932832	0.322472	0.410109	-0.211259	0.719771	0.873719	7.82381e-05	6.03781	6.3941	5.95995	6.60403	6.75823	5.64035	5.78251	6.09085	5.43672	5.67784	6.27245	6.64892	6.08425	6.31966	6.03288	6.49283	6.3486	6.1579	6.63525	6.48243	5.78224	5.81768	6.93634	6.75903	6.36282	5.69063	6.54642	5.84264	6.9565	5.65487	5.51545	6.5314	6.68833
SOCS3	-0.284883	0.822396	-0.252131	0.902169	0.183156	0.870381	-0.347851	0.715456	0.819196	0.142463	0.618008	0.472429	-1.16087	0.0244335	3.83187	1.53572e-20	3.31199	3.14288	2.63802	3.75604	5.9482	3.65242	3.32879	2.65622	2.76115	4.9624	1.83783	2.38481	2.15136	3.14974	4.92325	2.54687	3.31433	2.76963	3.59461	6.73069	2.98577	1.91079	3.08835	2.40962	5.55045	2.19878	2.10532	2.4062	2.43294	4.64145	2.31502	2.85192	2.34686
ARHGAP10	0.41448	0.813516	-0.482081	0.81475	1.10446	0.225811	-0.0733785	0.9603	1.20712	0.115831	0.0935669	0.953536	1.89277	0.0201967	1.04511	0.184112	1.4189	2.61932	2.33846	2.62675	0.681418	2.20496	2.26466	0.656225	2.59123	2.87048	1.15975	2.38481	1.01386	1.43353	1.16075	0.781333	1.61389	2.58906	2.92476	1.96515	2.05977	2.2003	1.18146	1.51654	2.60793	1.78374	1.74275	2.20457	2.0959	3.83072	1.19954	1.75881	1.69478
IER3	1.06185	0.157016	0.648469	0.390892	3.19815	4.52249e-18	0.718799	0.0848975	4.56627	6.15397e-41	1.34559	0.00077946	-0.388045	0.579768	5.27177	4.25305e-43	2.85948	5.52621	2.09745	6.37495	6.72034	2.44597	6.28096	2.82615	6.55701	7.10637	3.59271	6.1397	3.01386	7.30917	7.09823	2.62933	6.40179	2.0041	7.63525	8.40145	2.43828	5.24866	2.35138	7.01752	7.27327	3.32806	6.89829	3.16804	7.93411	6.88013	4.04085	6.02184	4.05735
ARHGAP15	-0.0639161	0.903369	-0.475809	0.342034	-0.0222722	0.964781	-0.144928	0.751767	-0.439499	0.0648076	-0.437346	0.213662	0.00557095	0.991543	-0.0880815	0.723721	8.26797	8.34383	8.07265	7.50634	7.5456	8.00763	7.57672	7.96001	7.55989	7.53843	8.34958	7.90164	7.9634	7.66784	7.66855	7.83444	7.77376	8.2155	7.42822	7.20164	8.15147	7.79886	7.77391	7.18492	7.3991	7.65821	7.41921	7.72027	6.96172	7.24206	8.07401	7.57643	7.88178
ARHGAP17	0.246845	0.557258	-0.163865	0.830086	0.443021	0.0574395	0.161614	0.703772	0.351727	0.0949347	-0.109915	0.794696	0.342296	0.458854	-0.251738	0.256859	5.96028	6.20428	6.05588	6.28497	5.17327	6.12057	6.35982	5.86568	6.19114	4.59983	5.92529	5.92618	5.93034	5.7961	5.09486	6.01399	6.35535	5.88184	6.03518	4.98307	5.77127	6.27225	5.86796	5.88909	4.98297	5.84983	5.83626	6.00676	6.01288	5.20377	6.01972	6.20064	5.61535
ARHGAP19	-0.371346	0.6854	0.733642	0.535399	-0.446506	0.527481	-0.178509	0.838848	0.259947	0.579043	0.687354	0.315607	0.722265	0.397025	0.052813	0.922829	3.19651	3.07875	3.59222	3.48474	3.00335	3.06746	3.26466	2.82615	3.05066	1.20752	3.69581	2.89938	3.33579	3.21114	3.30759	3.21429	2.07332	2.9301	3.3233	2.34366	3.19728	2.74087	3.98881	3.29415	2.1929	3.00613	3.29295	3.3089	3.13338	3.68135	2.42194	3.55236	3.01671
ARHGAP21	0.705068	0.330472	0.935889	0.31095	-0.709671	0.341212	0.449938	0.601183	-0.615686	0.294186	0.0743478	0.955863	1.05185	0.101487	-0.799201	0.114762	3.36644	2.61932	3.72549	2.79668	2.68142	5.22127	4.32879	5.03126	4.47387	3.20752	5.08575	3.89938	4.99571	3.27003	3.16075	4.74481	4.07332	4.51506	4.3233	3.55011	3.59583	2.91079	4.08835	3.1015	2.1929	4.89921	4.20218	4.90501	4.20553	3.89999	4.74386	4.59338	4.48734
SPTBN5	-0.629595	0.765371	0.117386	0.977943	-0.311992	0.871366	0.797718	0.509307	0.838696	0.391365	1.12583	NA	-1.28543	0.129888	2.97719	2.62443e-06	0.196511	0.619318	1.63802	1.43411	3.14085	1.3305	0.39019	2.24119	0.17619	2.08199	2.42279	1.89938	2.86186	2.7961	3.30759	1.45941	0.935814	-0.31783	1.63525	4.6205	0.737845	-0.259132	1.76642	1.03111	2.41529	1.19878	1.39482	1.34207	2.93544	1.89999	-0.385419	0.436879	1.47239
ARHGAP26	0.219233	0.657286	-0.0351506	0.976987	-0.00995008	0.986876	-0.357337	0.446055	0.160355	0.581342	0.153497	0.78807	-0.0331338	0.966792	0.683326	0.00466559	5.28397	5.42667	5.6153	5.48474	5.52691	5.31539	5.39019	5.16402	5.01749	4.9624	5.43774	5.31892	5.53742	4.87411	5.34208	5.56793	4.74317	5.36867	5.15182	5.05261	5.19728	5.2003	5.73605	5.52936	5.75768	5.43718	5.21152	5.4751	4.61616	5.06991	5.28701	5.09032	5.35503
ARHGAP27	-0.269214	0.670966	0.516098	0.509173	-0.0384632	0.963333	0.229752	0.54035	0.0661899	0.876248	0.087866	0.903752	0.480042	0.256599	0.221615	0.530983	5.51844	5.15848	6.08923	6.23408	5.88109	6.03094	5.83865	6.52659	5.39858	5.09829	6.71434	6.61088	6.9446	5.816	6.21758	6.75861	6.33499	6.3546	6.22688	5.88163	5.82531	5.81768	6.70502	6.07551	5.50275	5.67451	6.37418	6.38249	6.32371	6.07491	5.9046	6.78855	6.38727
ZDHHC11	-0.0955046	0.971334	0.193463	0.956837	0.542609	0.73179	0.465215	0.728834	1.45962	0.103434	0.892223	NA	0.22567	0.880215	2.7256	6.80118e-05	0.933476	0.619318	0.638023	0.948682	3.26638	1.06746	1.12716	0.978153	-1.40877	0.944482	1.64518	1.89938	1.01386	2.53307	2.05384	0.459405	0.935814	0.267132	1.27268	3.45058	0.322807	1.0628	2.8819	2.29415	1.60793	0.198775	1.39482	-1.11736	2.30741	1.98745	0.784506	1.17384	-1.11257
ARHGAP31	-1.20419	0.420084	-0.844191	0.262994	-0.583508	0.441766	-1.70728	0.000674087	0.0646635	0.932492	0.634574	0.2511	-2.82148	2.2134e-13	2.54679	2.682e-05	5.88767	4.99436	5.86684	5.7765	7.30713	3.13785	2.61258	3.11566	3.67869	7.02343	3.74472	4.06931	4.08425	4.32662	7.88478	6.22759	5.02328	5.94896	5.49875	7.11896	4.69204	4.49576	4.70502	5.06674	6.89795	4.53863	4.04392	4.89387	3.99772	4.95527	3.10643	3.6068	2.97489
ARHGAP32	-0.736681	0.378809	0.188813	0.912617	-0.182974	0.859352	0.0808347	0.937234	-0.602707	0.25268	-0.435278	0.609487	-0.287184	0.784414	-0.469536	0.353816	3.36644	2.70678	3.33846	3.38164	3.07374	4.1718	3.12716	3.82615	3.80068	2.20752	4.19538	4.22131	4.04948	2.7961	2.93836	5.04437	4.39525	4.29688	3.50972	3.55011	3.32281	3.26443	3.08835	3.46407	2.6954	3.24317	3.5501	4.03239	3.68086	2.54384	3.13814	4.31135	2.84162
ARHGAP35	0.447507	0.376546	0.213265	0.850837	-0.148283	0.787757	0.141844	0.840838	-0.173534	0.6511	-0.0433112	0.959691	0.239223	0.821411	-1.03698	0.0022018	4.67764	4.45221	4.84748	4.53364	3.58831	4.72281	4.93451	5.30008	4.52196	3.01487	5.00775	4.43544	4.80046	4.11803	2.67532	4.62933	3.97144	4.46353	3.82288	3.39811	4.5452	4.69506	5.01435	4.59183	2.60793	4.99319	4.2208	4.48255	4.11476	3.02927	4.87197	4.92873	4.87611
ARHGAP4	-0.159673	0.825639	0.948135	0.162114	-0.273897	0.710548	0.428352	0.276818	0.27777	0.459116	0.533933	0.347328	-0.19879	0.793377	0.275725	0.498922	5.26976	4.61932	5.74655	6.0697	6.25885	6.38939	6.25644	6.88984	6.28471	5.58834	6.32968	6.22851	6.59882	6.20361	5.55307	6.69302	6.0062	5.85209	5.94914	6.00955	5.65671	5.11591	6.49434	6.1015	4.79776	5.80611	6.51282	6.68354	6.72449	5.2309	5.5571	6.63328	6.0871
ARHGAP5	0.0204974	0.975601	-0.302021	0.645483	-0.271737	0.467714	-0.177189	0.721116	-0.374808	0.18027	-0.119736	0.815687	-0.120457	0.871889	-0.897344	0.000745728	6.8063	6.34724	6.63802	6.28497	5.43631	7.04931	6.48471	6.66745	6.19114	5.37744	6.08575	5.83484	6.30664	5.42059	4.46192	6.53622	6.0651	6.50872	5.84903	5.06949	6.53874	6.03549	6.10032	5.90886	5.00025	6.44195	5.64275	6.16804	5.79049	4.62791	6.16148	5.90176	6.28403
ARHGAP9	-0.10285	0.850761	0.414596	0.560315	0.820922	0.0231599	0.547282	0.0213295	0.935846	8.51872e-06	0.0968615	0.873157	0.773462	0.0208068	0.0279232	0.925657	7.30504	7.67731	7.36254	8.05092	6.86629	7.22935	7.97515	7.89224	8.0321	6.67784	7.70819	8.55473	7.82379	8.14974	6.80872	7.62431	8.25774	7.29688	8.0745	7.12704	6.86713	7.44823	7.64089	8.00839	6.40235	6.94361	8.55927	7.52289	8.6037	7.20605	7.2033	8.35773	7.6523
VEGFA	-1.67916	0.498346	-1.9126	0.485817	4.21574	NA	-1.2256	0.430849	4.43531	5.63199e-05	0.19572	0.945078	-2.48062	0.287328	6.15162	1.50849e-05	-1.38845	3.57351	0.222985	4.11861	4.61216	1.3305	3.84962	-0.343775	3.29167	4.66695	2.00775	6.22131	0.276895	5.94811	7.90029	0.459405	3.07332	-1.31783	3.27268	3.10266	1.32281	3.64776	0.766419	4.68646	4.73722	-0.801225	3.36166	-2.11736	3.93544	3.68135	-0.385419	2.09984	-1.11257
CCR4	1.60282	0.292845	0.490817	0.724767	2.14636	0.00529889	-0.24838	0.81224	3.51461	1.10788e-08	1.34456	0.0436327	0.0646746	0.953837	5.43144	3.45538e-12	0.196511	2.42667	1.80795	2.79668	4.26638	1.06746	1.12716	0.656225	1.76115	5.23726	-0.162173	2.57745	2.2769	4.2986	5.91564	1.62933	3.56808	0.267132	4.69414	6.08617	2.19728	3.44131	1.98881	4.70918	6.33586	0.783738	3.02286	1.78953	2.93544	5.59347	3.22929	3.91801	3.41099
ARHGEF1	-0.0134789	0.984741	0.875897	0.0967347	-0.138512	0.832404	0.446901	0.111039	0.205561	0.525427	0.325369	0.505951	0.900395	0.00782762	-0.0443368	0.903034	7.87833	7.48968	8.14978	8.29564	7.9482	8.60972	8.34632	8.93467	8.35112	7.71531	8.72657	8.56898	8.90868	8.3844	8.00086	8.80037	8.30214	8.1375	8.19664	7.60901	7.7795	7.51566	8.65719	8.29227	7.07146	8.12062	8.8019	8.77594	8.84091	8.34604	8.11542	9.03927	8.25156
ARHGEF10	0.10771	0.953774	0.119577	0.966991	0.262235	0.839791	0.354424	0.807865	0.00545289	0.994611	-0.276366	0.8464	-0.174932	0.921262	0.552881	0.449507	1.61155	1.78924	2.63802	1.43411	2.00335	2.91546	2.71212	3.65622	2.59123	2.42991	1.15975	1.74738	2.59882	1.7961	1.81283	2.85172	1.93581	2.0041	2.16576	2.10266	1.32281	2.44131	2.50338	1.03111	1.41529	2.00613	0.520356	2.5265	1.75486	1.22191	1.42194	2.80611	1.47239
ARHGEF11	1.07539	0.0420025	1.763	0.00448787	-1.00349	0.0622064	0.767962	0.211525	-0.881216	0.0403695	0.104218	0.922379	1.81861	0.0629898	-2.89091	4.87414e-08	3.85948	2.20428	3.88595	3.08619	1.00335	5.92544	4.91375	5.61042	4.63562	0.622554	4.51025	3.27789	5.15136	3.21114	0.675325	4.8688	3.42124	4.79069	3.41952	1.45058	3.5452	3.38472	4.13565	2.87911	0.929863	4.94024	4.32771	5.42953	3.77871	2.48495	5.26563	5.2528	4.82994
ARHGEF18	0.0207727	0.975196	0.514378	0.425582	-0.554208	0.145182	0.14465	0.782257	-0.622715	0.0184511	-0.0870665	0.890855	-0.521175	0.318842	-1.50632	1.80659e-09	6.35974	5.608	6.54491	6.00179	4.87124	7.28081	6.74187	7.47321	6.66804	4.29498	7.10929	6.42294	7.04508	5.96603	4.76279	7.11762	6.38207	6.8571	6.11638	4.85268	6.4994	5.72955	6.43884	5.51654	4.22264	6.67451	6.34478	7.02984	6.22301	4.16677	6.5094	6.81192	6.44967
ARHGEF19	-0.616819	0.439959	-0.0593131	0.973397	-0.416958	0.540882	0.380123	0.632253	-0.519176	0.267095	-0.121158	0.900718	0.493117	0.703418	-1.11577	0.0320119	3.00387	2.86725	3.59222	3.15032	2.68142	3.55289	3.26466	4.21081	2.98354	2.71002	4.15975	3.57745	3.64613	2.71364	0.675325	4.2923	3.89929	4.20573	3.59461	2.96515	4.16411	3.0628	4.18146	3.29415	2.1929	2.59109	3.14485	3.76528	3.1699	2.2923	3.52147	3.49577	4.09688
ARHGEF2	0.00531876	0.994014	0.246967	0.774306	-0.300444	0.519392	0.0481404	0.92848	0.355945	0.235824	0.63673	0.0867147	-0.47653	0.308946	0.146345	0.650543	5.56574	5.17391	6.11376	5.91216	6.09081	6.35286	6.04363	6.51421	6.06696	5.56507	6.30543	6.05319	6.26936	6.29151	5.80461	6.55744	5.76363	6.10843	6.17268	5.41141	5.96666	5.53528	5.98881	6.45065	5.23729	5.79869	5.65649	6.37449	6.2616	5.09966	6.01972	6.13269	5.83579
SLC7A5	-0.297977	0.721701	-0.391328	0.6798	4.42572	7.17389e-17	-0.0665283	0.920101	5.59062	5.83703e-63	1.14621	0.207675	0.362802	0.492462	5.35818	6.87911e-62	6.03781	8.99544	6.18492	10.1736	9.84758	5.81162	10.0543	5.78551	10.0821	11.0103	4.86019	10.6974	4.92075	11.4188	10.8617	5.14591	9.65555	5.48952	10.6818	9.93842	6.05977	9.57218	6.00164	11.1202	10.5238	4.19878	9.66416	4.67706	10.6404	10.6515	5.67528	9.25493	5.54564
CDKN2D	0.859881	0.0185979	0.0885646	0.921199	0.807647	0.00132931	-0.244649	0.648882	2.17065	1.15329e-14	1.34154	1.37255e-05	0.0938466	0.893176	-0.00708335	0.981691	5.88767	6.45221	5.52067	6.97105	5.46278	6.22935	6.8276	6.41778	6.90411	5.23726	5.61919	6.47227	6.12656	8.0897	4.84525	5.45941	6.39525	5.88184	7.51789	5.16679	5.89772	6.10719	6.03944	7.63103	4.94778	6.09964	6.48998	6.41402	7.16086	4.92235	6.58325	6.40266	6.47239
ARHGEF5	-0.00404557	0.99721	0.344856	0.831354	0.283166	0.744221	-0.11632	0.920101	0.343332	0.53967	0.0415673	0.971582	0.191381	0.876879	0.519108	0.292108	2.61155	2.20428	3.03034	2.94868	2.14085	2.91546	3.50567	2.56312	2.76115	1.79248	2.74472	2.74738	2.59882	2.7961	2.81283	3.10326	3.52078	2.68217	2.46532	2.73069	2.5452	2.74087	3.35138	3.1015	2.85586	2.89921	3.14485	3.16804	3.0179	2.75797	2.0069	3.20947	2.47239
ARHGEF6	-0.513277	0.24223	0.047657	0.964678	-0.26156	0.5846	-0.297139	0.373889	-0.35317	0.194925	-0.109554	0.835199	-0.039156	0.961451	-0.461938	0.135469	6.65047	6.15848	6.70411	6.42765	5.80036	7.55289	7.10901	7.35319	6.76615	6.35726	7.43402	7.0773	7.59882	6.47167	6.55797	7.50653	6.60257	7.02647	6.57907	6.00078	6.72084	6.76877	6.80351	6.52936	5.60793	6.3886	6.54642	6.79553	6.05743	5.92235	6.3728	6.9072	6.44967
ARHGEF7	0.222058	0.704437	0.365699	0.636931	-0.197303	0.725643	0.256672	0.512561	-0.0105751	0.977991	0.167728	0.754535	0.685135	0.0714465	0.0596384	0.869839	5.55406	5.55005	6.12988	5.92138	5.46278	5.89528	6.03405	6.24868	5.73078	5.58834	6.70201	6.31892	6.6108	5.98373	6.06076	6.43095	5.59117	6.10843	5.72271	5.53804	5.9473	5.77429	6.14724	6.09289	5.45342	6.28624	5.83021	6.38647	6.07679	6.14791	6.11841	6.5208	6.31369
ARHGEF9	0.349694	0.656186	0.467014	0.642254	-0.408359	0.524553	-0.257487	0.753364	-0.287811	0.569419	0.0997722	0.903955	1.61479	0.0701319	-2.20618	2.40746e-05	3.46953	3.31976	3.76731	3.38164	1.68142	4.72281	3.39019	4.80597	4.08308	0.944482	4.86019	3.48435	4.69193	3.62618	1.16075	4.15985	3.78381	4.20573	3.85764	2.10266	3.64474	3.64776	3.98881	3.40962	0.607935	4.15297	3.81804	4.3089	3.5204	2.75797	4.31502	4.17384	3.97489
ARID1A	0.494324	0.146618	0.0836016	0.916834	0.0789443	0.822418	0.120545	0.817252	0.171662	0.50733	0.0747273	0.876609	-0.111135	0.871784	-0.213152	0.438188	7.1233	7.28465	7.58931	7.48474	6.70932	7.62205	7.57341	7.59286	7.51009	6.75184	7.54863	7.27442	7.34657	7.16145	6.3813	7.36027	7.34521	7.55869	7.41369	6.90061	7.2297	6.99353	7.25827	6.75903	5.79776	7.75144	7.35746	7.5265	7.56565	6.26631	7.39101	7.25706	7.49291
ARID1B	-0.300393	0.540328	0.26086	0.722527	-0.684754	0.0155843	-0.0659952	0.902809	-0.50489	0.0558912	0.162884	0.698084	-0.062614	0.926389	-0.374138	0.158314	6.11139	5.5966	6.24535	5.93054	5.6472	6.47345	6.05316	6.76997	5.97493	5.36402	6.38472	5.4601	6.15136	5.2986	5.24821	6.88567	5.5087	6.36867	5.665	5.57396	6.01397	5.57376	5.97587	5.54207	5.08367	5.71447	5.48229	6.24019	5.59617	5.31784	5.98527	6.05159	5.84743
ARID2	-0.368178	0.367709	0.00733806	0.995335	-0.443823	0.17214	-0.541578	0.233367	-0.30633	0.346528	0.120422	0.854786	-0.683042	0.0493564	0.245166	0.317646	6.70431	5.95023	6.87643	6.5155	6.4952	6.75676	6.44908	6.71692	5.91316	5.82223	6.28904	5.7272	6.30664	5.21114	6.49806	6.92701	5.9448	6.43036	6.05778	6.00078	6.68036	6.51566	6.53901	6.38161	6.13932	6.12951	5.87203	6.10181	5.52745	5.62791	6.01119	6.23562	5.99595
ARID3B	-0.150129	0.785795	0.570412	0.454206	-0.203595	0.72113	0.200891	0.668474	-0.0559505	0.864017	0.12896	0.85393	1.05776	0.00234784	0.092592	0.764267	5.26976	4.45221	5.48351	5.31325	5.28133	5.91546	5.40514	5.96911	5.22058	5.08199	5.87125	5.68598	5.73633	4.96603	5.29591	5.60915	5.49653	5.48952	5.24668	4.98307	5.5192	4.87015	5.68925	5.49054	4.56213	5.22114	5.62189	5.86563	5.30741	6.07491	5.17682	5.9072	5.31369
ARID4A	0.224872	0.561987	-0.313615	0.623874	-0.350205	0.219303	-0.142112	0.774028	-0.758434	0.000312815	-0.426979	0.247692	-0.11643	0.905296	-1.21677	0.000103226	6.6614	6.68001	6.98232	6.31325	5.48877	6.97915	6.38266	7.06137	6.19856	3.87048	7.06665	6.10884	6.87184	5.76573	3.90799	6.90649	6.29337	6.90617	5.84903	5.6205	7.04163	6.49576	6.94964	5.62805	4.92986	6.84623	5.92408	6.58654	5.58944	4.72017	6.99396	6.24852	7.19121
ARID4B	-0.0453911	0.931984	-0.280506	0.642254	0.204595	0.57053	-0.190194	0.604355	0.231377	0.320968	0.00858729	0.987504	-0.754622	0.0243822	1.36897	1.48141e-09	8.43492	8.5706	8.55539	8.39163	9.0961	7.65543	7.90326	7.84605	7.95317	8.34365	7.89311	7.98897	7.81605	7.99904	8.62719	8.21763	8.30563	8.44538	8.36014	9.41636	8.21964	8.03549	8.3388	7.91376	8.57228	8.03008	8.03737	7.90778	8.06229	8.20148	7.82647	7.87151	8.05986
ARID5A	-0.0751228	0.902128	0.434378	0.458918	0.544246	0.0998438	0.461533	0.0543478	0.5678	0.00692066	0.00497336	0.993762	0.686892	0.0115248	0.832886	0.000102812	7.85234	8.07464	7.77245	7.96438	8.20105	6.82235	7.41256	7.16005	7.38889	7.25191	7.63549	8.16242	7.77142	7.88827	7.88283	7.93311	8.3486	7.8571	8.11817	7.86481	7.1683	7.46538	7.51237	7.93319	7.5766	7.60392	8.6025	8.11026	8.43763	8.44398	7.08015	8.33271	6.99856
ARID5B	1.057	0.00364817	0.533309	0.312124	0.850741	0.00753493	0.959508	0.00472666	0.83255	0.00188679	-0.0370273	0.954331	1.1994	0.0102073	1.82242	2.35556e-07	6.20401	7.00302	5.89541	6.88885	7.27013	7.07645	7.42728	7.03993	7.53374	8.34194	5.87125	6.29855	5.82122	6.24089	6.18629	5.59896	6.5387	5.54015	6.37821	6.96064	6.3889	6.98404	6.58234	6.89406	8.0279	6.71053	7.1003	6.81633	7.00785	8.24982	7.03243	7.41416	6.85897
NT5E	0.852363	0.422164	1.26112	0.0895643	2.00433	0.00101276	1.03087	0.0253026	2.96543	3.10989e-11	0.937921	0.180384	0.699219	0.528877	1.79177	0.00728663	1.19651	3.42667	1.80795	4.18134	2.48877	3.60351	5.80523	3.61042	5.59123	5.39074	2.00775	2.74738	2.2769	4.14974	1.67532	2.45941	4.61389	2.0041	5.15182	3.03554	2.82531	4.46879	3.50338	5.42343	4.53867	3.00613	5.27524	3.78953	5.61616	4.04973	2.52147	5.14654	2.79432
ARIH2	-0.224367	0.538276	-0.118155	0.876799	0.153044	0.62818	-0.165584	0.640057	0.316171	0.112815	0.141921	0.703481	0.139647	0.728946	0.413524	0.0130555	7.48807	7.5589	7.77245	7.68475	7.61511	7.38578	7.45986	7.48595	7.31233	7.39734	7.78327	7.58308	7.61971	7.90463	7.5918	7.99274	8.0977	7.89162	7.95115	7.66281	7.8697	7.82302	7.80351	7.79399	7.48752	7.32806	7.75557	7.46948	7.66336	7.6632	7.34929	7.53666	7.54206
ARIH2OS	-0.247288	0.695602	-0.221495	0.84438	0.0700655	0.900598	-0.205155	0.728908	0.274871	0.386106	0.18476	0.736903	0.399931	0.540473	0.255491	0.44123	4.4189	4.61932	4.9418	4.38164	4.56406	3.50042	4.09063	4.17979	4.11479	3.75184	4.45254	4.24988	4.44682	4.60346	3.6388	4.60915	4.47187	4.61291	4.55279	4.03554	4.66858	4.41329	5.13565	4.63992	4.38929	4.19878	4.44319	4.35837	4.22301	4.68135	3.91836	3.91801	3.86471
ARL1	0.0302459	0.968069	-0.383072	0.521259	0.177929	0.716617	-0.217699	0.633184	0.0488067	0.905778	-0.145412	0.732945	-0.111738	0.883558	0.173472	0.643224	5.91533	5.87671	5.68242	5.70357	4.92935	5.86447	5.63812	5.75426	5.35941	5.35047	5.14161	5.55473	5.95872	5.2986	5.49295	5.63931	5.80371	6.02202	5.77821	5.00078	6.18906	5.90074	6.07627	5.45065	5.73722	5.64999	5.29295	5.42953	5.40256	5.13839	5.49722	5.50297	5.70761
ARL10	-0.540677	0.567967	-0.607128	0.668373	-0.237849	0.794232	0.0104981	0.993171	-0.300932	0.607419	-0.0843505	0.941652	-0.915365	0.55293	-1.13618	0.0501139	2.51844	2.42667	2.63802	2.71422	0.681418	4.03094	3.12716	3.35666	3.29167	2.32299	4.15975	3.10102	3.69193	2.7961	2.16075	3.21429	3.07332	3.1416	2.98889	1.64322	3.64474	3.59885	4.03944	3.23275	2.30837	2.5207	1.93539	2.9701	2.49183	0.221914	2.89998	2.89631	3.27975
ARL13B	-0.455149	0.434021	-0.738291	0.310344	0.215009	0.698492	-0.510778	0.302222	0.143422	0.706455	-0.0901011	0.897618	-1.16281	0.00289058	1.52634	2.8247e-08	5.11934	5.30582	4.97787	5.01907	5.82097	4.36024	3.93451	3.94163	4.05066	5.36402	4.64518	4.41034	3.54991	4.2986	5.26029	4.48177	4.67998	5.03972	4.57385	6.12704	4.76021	4.74087	4.53901	4.68646	5.37612	3.98013	3.86613	4.4218	4.13338	4.62791	4.19954	4.27818	4.15421
ARL14EP	0.627204	0.100634	-0.0233149	0.983813	0.162098	0.696822	0.26534	0.601728	0.0604328	0.876005	-0.120365	0.839058	0.24826	0.693496	0.166656	0.593119	5.19651	5.41373	5.32452	4.98431	4.61216	5.53995	5.49173	5.42441	5.37259	4.85137	5.70819	5.81586	5.68062	5.31268	5.13476	5.68822	5.66917	6.17402	5.84036	5.52587	5.73784	5.39908	5.73605	5.27904	5.16252	5.84263	5.3191	5.51926	5.46268	5.1288	6.12238	5.77078	6.04225
ARL15	0.433932	0.555739	-0.0329576	0.983813	-0.0677998	0.934655	-0.215635	0.84121	-0.444624	0.391713	-0.398288	0.607625	-0.250284	0.823924	-0.17807	0.700715	3.69901	3.37421	3.88595	3.32719	3.26638	4.03094	3.44908	4.14808	3.91316	2.62255	3.96711	3.48435	4.01386	3.43353	2.87696	4.04437	3.36877	3.9301	2.63525	2.89115	2.98577	3.74087	3.57377	2.51654	2.77786	3.81348	3.32771	4.09209	2.24029	2.89999	4.0069	3.55236	4.01671
ARL16	-0.24553	0.664495	-0.0672953	0.947175	0.133042	0.792441	0.189477	0.701782	0.0526432	0.897767	-0.102859	0.849369	0.555922	0.284747	-0.374794	0.200914	5.40596	5.78924	5.48351	5.18134	4.76888	5.01232	4.89269	5.58696	4.47387	4.5052	6.31356	5.63274	6.04066	5.58037	4.76279	5.78133	6.04015	5.72656	5.72271	5.10266	5.5192	5.52223	6.00164	5.75358	4.56213	5.21	5.55744	5.69642	5.57589	4.73288	5.42194	5.80611	6.00637
ARL17A	-1.29715	0.0659691	-1.14383	0.152984	-0.216339	0.822143	-0.366468	0.66086	-0.328521	0.609904	-0.135283	0.898719	-1.21279	0.0590326	-0.360843	0.471702	3.19651	3.42667	4.25273	3.01907	3.48877	5.15492	4.44908	4.97815	3.98354	3.83201	5.56575	5.08525	4.59882	4.55691	4.05384	5.17365	4.49653	4.76963	4.34797	3.77251	4.78224	4.57376	4.93634	4.70918	4.25179	3.28624	3.42725	3.37449	4.18782	3.14791	3.47256	3.31135	3.13536
ARL2	2.00387	8.8296e-05	0.949599	0.346648	-0.0862408	0.941072	1.49209	0.00917427	-0.533422	0.378771	-0.465979	0.637739	0.99604	0.358293	-1.4475	0.0108045	4.16614	3.7486	3.09745	3.53364	2.14085	3.87482	3.66321	3.04854	3.72051	0.207516	3.69581	1.89938	3.33579	2.08561	0.938359	2.54687	3.61389	3.63637	2.85764	2.10266	3.49273	3.54822	3.76642	2.51654	1.1929	5.4749	4.52036	5.00158	4.37154	2.54384	5.16148	3.91801	4.73292
LTBP4	0.196545	0.735811	-0.0301783	0.983813	1.78182	1.3764e-07	0.104146	0.870286	3.14154	1.08256e-28	1.34006	0.00159931	-0.410438	0.584972	-0.155236	0.69051	4.9691	6.54413	4.97787	7.67115	4.78994	5.25333	6.70609	5.32865	6.84862	3.83201	5.12323	7.42294	4.82122	8.576	3.6388	4.95126	6.39525	4.81145	7.63525	3.92863	5.41027	6.14175	5.81081	7.72321	4.79776	5.2322	7.00686	5.5265	8.24565	3.92235	4.92746	6.24423	5.32206
ARL3	0.490196	0.536777	-0.0898079	0.964471	-0.527304	0.495549	0.607609	0.578478	-1.24396	0.0310458	-0.73431	0.455569	0.0252344	0.99091	-2.57918	9.4849e-06	4.00387	3.70678	3.72549	3.32719	1.00335	3.38939	3.44908	4.14808	2.91316	0.944482	3.53827	2.03689	3.33579	2.43353	0.353397	3.10326	3.31433	3.76963	2.05029	1.45058	4.5192	3.38472	3.64089	1.29415	0.929863	3.84263	3.2208	3.664	2.37154	0.707341	4.38276	2.9812	4.62889
TPM4	0.419877	0.458387	-0.0204843	0.983813	3.3639	1.84456e-46	0.290365	0.418672	3.55629	1.15338e-57	0.172095	0.71251	0.188727	0.67395	4.82953	4.84549e-112	5.64497	8.77287	5.64925	8.82765	9.94996	6.27691	9.29808	6.24119	9.3832	10.3104	6.22153	9.48885	6.26179	9.3668	10.4178	5.54687	9.0254	6.06587	9.24011	10.0345	6.14724	9.02511	5.85388	9.27143	10.0253	5.46556	9.25111	5.77746	9.28364	10.3458	6.56587	8.87012	6.53128
ARL4C	0.423138	0.259723	0.0311689	0.973902	0.0159487	0.977257	0.416501	0.2951	0.129302	0.705755	0.0936785	0.873525	-0.0557354	0.940491	1.13455	3.34826e-05	9.31545	9.48582	9.44135	9.47538	9.68001	9.66886	9.60451	9.63779	9.63425	9.88641	9.63062	9.3832	9.74518	9.59628	10.4005	9.03116	8.78381	9.19293	8.82946	9.33584	9.63569	9.33239	9.57055	9.09828	10.1063	9.44848	9.01087	9.38796	9.38665	9.64103	9.78732	9.56057	9.79018
ARL5A	0.35624	0.378809	-0.123921	0.876828	0.227899	0.479311	-0.00780677	0.988269	0.240899	0.345231	-0.00727641	0.987865	-0.0754603	0.914455	-0.0587652	0.846014	6.89695	6.83849	6.63802	6.73528	6.03015	6.98871	6.53994	6.55104	6.59685	5.95347	6.67703	6.6273	6.68062	6.85018	5.8691	6.4424	6.80864	6.48952	6.65515	5.83305	6.92272	6.96487	6.68925	6.64582	6.49058	6.91645	6.87497	6.65743	6.54494	6.05986	6.83858	6.44437	7.11625
RNF19A	0.0191993	0.974751	0.170066	0.894217	1.24624	0.00169838	-0.0627833	0.92833	2.54328	2.95902e-19	1.27868	0.125089	0.227351	0.637691	1.33329	6.00014e-11	6.16614	6.53818	5.95091	7.7841	6.73127	5.99346	6.8276	5.88504	7.04655	6.32991	6.18655	8.10884	6.1182	9.04614	7.17676	6.24077	7.01903	5.92057	8.41515	6.59742	6.13016	6.72386	6.21488	8.13754	6.97862	5.68259	7.49954	6.16804	8.33983	6.98214	6.21449	7.31748	6.57743
ARL6IP1	0.226979	0.61861	-0.334021	0.485606	0.0699764	0.876468	0.14304	0.716146	-0.0915364	0.74537	-0.181022	0.553422	0.512725	0.044214	0.042919	0.866291	8.85353	8.71603	8.54792	8.46753	8.27574	8.56252	8.59476	8.44413	8.63562	8.41534	8.51555	8.38963	8.54991	8.34214	8.09655	8.40339	8.50263	8.58756	8.25323	8.08824	9.01047	8.85851	8.71089	8.40093	8.1529	8.44789	8.24145	8.44202	8.11476	8.45936	8.96386	8.33573	8.92085
ARL6IP4	0.871084	0.00927928	0.416147	0.439497	0.0607389	0.900324	0.701163	0.0296755	-0.149865	0.626299	-0.231123	0.594043	0.722044	0.0356787	-0.342796	0.151492	6.39291	6.60231	6.06429	5.95767	5.55178	6.6159	6.55342	6.80088	6.55123	5.54142	6.83218	6.37835	6.80046	6.29151	5.69325	6.31739	6.27922	6.46353	6.08738	5.51359	6.26923	6.13319	6.8957	5.80722	5.26615	7.24043	6.80267	6.94063	6.81087	5.93341	6.95888	6.73456	7.14009
TFRC	-0.602772	0.1965	-0.531313	0.416526	0.870982	0.0227538	-1.16021	0.000100938	2.22213	3.8596e-16	1.33364	5.19299e-05	-1.3569	4.68203e-07	2.38302	2.54107e-22	6.88767	6.74344	7.32452	8.19281	8.28319	6.72853	7.55677	6.79065	7.47997	8.57092	5.89311	7.80868	6.37843	8.62899	8.42754	6.88147	6.99759	6.26713	8.26622	8.10675	6.60821	7.47896	6.44824	9.02547	8.65778	5.59965	6.54642	5.85418	7.29299	7.08238	5.96773	7.00166	6.01671
ARL6IP6	0.241094	0.683437	-0.26688	0.772177	-0.455872	0.184923	0.228284	0.722405	-0.879689	0.000864743	-0.442076	0.303509	0.174478	0.840039	-1.11557	8.99418e-05	5.83072	5.17391	5.53284	4.67115	3.68142	5.56571	4.93451	5.41111	4.83915	3.62255	5.43774	4.68598	5.44682	4.08561	3.71095	5.4136	4.95374	5.71559	4.46532	3.89115	5.79313	5.2166	5.90938	4.75358	4.33586	5.11764	4.36166	5.37449	4.1699	3.78263	6.04085	5.06137	6.13536
ARL8A	1.00454	0.055152	1.08035	0.145307	-0.269884	0.675517	1.38866	0.0027069	-0.245052	0.59475	0.00549272	0.996713	1.60534	0.00538568	-0.206391	0.673323	3.4189	3.14288	3.09745	3.38164	3.68142	3.833	3.84962	3.56312	3.83915	3.14612	3.92529	3.27789	3.49929	2.7961	2.3534	3.70733	3.74317	3.72656	3.55279	3.03554	3.82531	2.91079	4.13565	3.1015	2.30837	4.17606	4.36166	4.664	4.60286	3.96608	4.72311	4.31135	4.73292
ESPL1	-2.52963	0.0347507	-1.12102	0.417535	0.258349	0.83826	-2.18773	2.75909e-05	1.60395	0.00186935	1.33024	0.0208643	-3.05842	1.93255e-16	4.19705	8.67628e-25	3.07098	2.86725	2.44538	3.98431	6.87618	0.745533	0.39019	0.978153	1.39858	5.28077	1.42279	2.03689	1.86186	3.75546	5.95331	3.81696	3.82334	3.58906	4.22021	6.67113	1.90777	2.44131	2.76642	4.56717	5.78784	0.198775	1.74275	1.34207	2.1699	3.48495	0.421935	1.93938	0.209356
PTGER2	1.56977	0.298675	0.849991	0.621808	0.987286	0.432893	1.18846	0.59167	1.79421	0.0326871	0.794793	0.556502	1.80202	0.356271	-1.336	0.244937	2.51844	3.07875	3.03034	3.98431	-0.318582	3.20496	3.05316	3.04854	4.11479	0.622554	-0.162173	0.899383	1.69193	0.626178	0.353397	1.26676	1.42124	1.26713	2.55279	-1.35678	1.90777	3.13319	2.64089	3.61608	0.929863	0.198775	2.32771	1.34207	2.0959	0.221914	3.80441	3.78265	3.66879
ARMC10	0.347738	0.486556	-0.354482	0.57804	0.350696	0.358593	-0.011863	0.984193	0.106823	0.754087	-0.263721	0.513106	0.298825	0.591843	-0.124294	0.700088	5.58883	5.86725	5.74655	5.76631	4.9482	6.11186	5.99505	5.96001	6.26365	5.94448	6.28077	6.09315	6.23109	5.816	5.44086	5.56793	5.74317	6.19787	5.54214	4.89115	5.79313	6.29546	6.08835	5.54207	5.01733	5.69063	5.64964	5.63753	5.41022	5.14791	6.17682	5.65927	6.20936
TNFSF8	-0.112105	0.902585	-0.471287	0.608944	0.0473463	0.952195	-0.769971	0.112494	1.39693	0.00011142	1.32418	0.00447363	-1.56648	0.300714	-0.244377	0.775946	5.81122	5.36078	5.64925	6.0697	4.51431	5.9054	5.44908	5.58696	5.7909	5.22247	5.26409	4.84424	5.46012	7.1846	3.48268	5.76319	6.04851	5.81145	6.69894	4.19781	6.3672	6.32583	6.67331	7.52936	6.23729	6.05676	5.53531	5.87132	6.32775	2.98745	4.59186	4.9072	4.78225
ARMC6	0.151417	0.762325	0.166889	0.830086	0.509779	0.0425265	0.276663	0.566042	0.730885	0.00623055	0.199711	0.689759	0.279569	0.675356	0.137814	0.691239	5.4189	5.7486	5.52067	5.64912	4.6587	5.47345	5.88204	5.96911	5.66804	5.35047	5.80361	6.06931	5.6108	6.22609	5.45143	5.79926	6.19885	5.91099	6.08738	4.85268	5.77127	6.12457	5.97587	6.53573	5.66322	5.5475	6.27524	5.81928	6.16086	5.36759	5.69673	6.1187	5.63562
ARMC7	0.630665	0.344535	0.209437	0.870634	-0.273857	0.658456	0.51043	0.4596	-0.455398	0.31073	-0.197564	0.803363	0.641508	0.468108	-0.95797	0.0225015	4.44444	3.61932	4.31045	3.38164	2.85134	3.833	4.05316	4.24119	3.80068	2.08199	4.19538	3.43544	4.39237	2.71364	2.44086	3.54687	3.70135	4.17402	3.63525	2.73069	3.86713	3.74087	4.22585	3.56717	2.06737	4.75336	3.76828	4.16804	3.9565	3.18539	4.04085	3.85192	4.36316
ARMC8	-0.306542	0.426694	-0.248285	0.698295	-0.135666	0.68723	-0.530039	0.0874089	-0.0144452	0.955973	0.102422	0.80851	-0.134195	0.814512	-0.143555	0.543338	7.16997	6.56768	7.02604	6.93509	6.3609	7.20906	6.9901	7.1279	6.77114	5.98011	7.057	6.83012	7.17977	6.70833	6.57257	7.36027	7.07332	7.37217	7.01991	6.1746	7.32281	7.19208	7.20936	7.13964	6.71646	6.39845	6.60428	6.84554	6.07198	6.36351	6.9522	6.74976	6.86471
SLAMF1	-0.127246	0.857916	-0.0581439	0.945551	1.31751	2.1837e-08	-0.209824	0.697876	2.65788	2.62806e-21	1.31817	5.03193e-06	-0.202768	0.771966	0.663686	0.0305313	6.50029	7.66371	6.53889	8.38664	6.58229	6.74553	7.59639	6.60459	7.76615	6.79748	6.12323	7.82301	5.99571	9.42789	6.12818	6.53622	7.51475	6.2596	8.75649	6.32972	6.99994	7.85721	6.70502	8.99111	7.21527	5.53863	7.47261	6.18185	8.47551	5.97145	6.69673	7.83491	6.4227
ARMCX4	-1.22752	0.229184	0.0875706	0.967313	-0.359344	0.702864	-0.375173	0.712084	0.147855	0.828654	0.484146	0.532588	-0.525439	0.566798	0.605295	0.236132	1.93348	3.07875	2.44538	2.87468	3.63561	2.44597	2.39019	3.17979	1.91316	2.20752	4.04728	2.38481	3.73633	3.01849	3.21138	3.31739	2.86181	2.58906	3.3233	3.03554	2.90777	2.44131	3.8819	3.16862	2.85586	2.19878	2.02286	2.13057	3.20553	2.06991	1.31502	3.27818	3.01671
ARMCX5	-0.385278	0.573945	0.0998371	0.949968	-0.321334	0.55721	-0.317351	0.668187	-0.0124612	0.977974	0.290322	0.66826	0.397007	0.584997	0.281083	0.462063	3.93348	3.14288	4.41938	3.62675	3.63561	4.13785	3.93451	3.97815	3.59123	3.20752	4.36139	3.78691	4.04948	3.48416	3.87696	4.24077	3.70135	3.85209	4.16576	3.22819	3.82531	3.78526	4.08835	3.95711	4.16252	3.55633	3.71675	3.99116	3.0959	4.04973	3.42194	3.68481	3.61535
ARMCX6	0.400813	0.473031	-0.440084	0.623253	0.196901	0.70236	0.173381	0.803383	-0.175828	0.656373	-0.392262	0.491533	-0.146864	0.902196	-1.24171	0.000109979	4.87833	5.18917	4.59222	4.38164	3.07374	4.44597	4.53315	5.09917	4.11479	2.42991	4.53827	4.43544	5.16767	4.58037	3.05384	4.66886	4.49653	4.54015	4.29821	2.81315	4.78224	4.76324	4.64089	3.75358	2.6954	4.48418	4.50525	4.81338	4.20553	2.65487	5.20704	4.06137	4.98546
ARMT1	-0.00343414	0.995232	-0.0818159	0.942583	-0.0372414	0.94387	-0.140631	0.825781	-0.442717	0.0831421	-0.424637	0.325137	-0.0390648	0.965944	-0.239532	0.415974	5.7511	5.34724	5.55689	5.25611	4.70379	5.1718	5.03405	5.46358	4.91316	4.01487	5.63224	4.98685	5.97733	4.43353	4.96811	5.71679	5.82334	5.86208	4.97312	4.25793	5.46577	5.52223	5.86796	5.04903	5.09979	5.18746	5.16421	5.33385	4.33983	4.87727	5.60893	5.5314	5.53128
ARNT	-0.0942546	0.849792	0.206399	0.785524	-0.335094	0.241945	0.184275	0.704458	-0.697261	0.000381163	-0.38038	0.301491	0.0790022	0.925271	-1.36358	6.05054e-09	6.50029	5.81899	6.37949	5.73528	4.9482	6.71708	6.33661	6.32156	6.05066	4.20752	6.43774	5.75736	6.61675	5.08561	4.08132	6.59383	5.87127	6.47007	5.59461	4.19781	6.30009	6.34078	6.44824	5.56717	4.65233	5.90613	6.00148	6.56212	5.39487	4.57241	6.3425	6.31135	5.77617
PLXNA3	-0.606429	0.53469	1.08455	0.221696	0.067448	0.948346	-0.171874	0.802593	1.40127	0.000481697	1.3149	0.00466274	-0.45543	0.535529	1.57436	9.4849e-06	2.61155	2.52621	4.06429	4.35467	4.48877	2.55289	3.44908	3.56312	2.67869	3.42991	3.48168	3.66492	4.39237	4.62618	4.30759	4.04437	3.52078	3.54015	3.95718	4.03554	2.90777	3.0628	4.42938	4.77527	4.30837	2.00613	3.71675	3.01192	4.20553	2.94438	2.89998	4.73456	3.66879
ARPC1A	0.231025	0.606536	-0.0800775	0.935363	0.339954	0.22102	0.0872083	0.860185	0.0645272	0.817203	-0.295359	0.383741	0.0709185	0.913201	0.563357	0.00753898	5.84995	6.07875	5.95091	5.64912	5.74751	5.7679	6.08135	5.90415	5.8104	5.92633	6.04728	5.84424	6.10132	5.71364	6.04688	5.81696	5.95374	5.98595	5.60488	5.81315	5.79313	6.29546	5.78137	5.74261	5.65233	5.67451	6.02286	5.80745	5.51331	5.6347	6.06166	5.89631	6.12583
SH2B3	-0.645979	0.136118	-0.310439	0.738161	1.56697	9.12056e-06	-0.712497	0.0362124	2.89836	1.31021e-31	1.31384	0.00077946	-0.60642	0.0775791	1.97222	1.87859e-17	6.16614	6.65274	6.54491	8.29564	7.48877	5.68805	7.63178	5.17979	7.72565	7.72059	5.70819	8.16804	5.5623	9.09276	7.83318	6.53622	7.5883	6.45696	8.59074	7.31918	5.96666	7.21254	6.15874	8.83201	7.17018	5.39845	7.26631	5.46007	8.06472	6.85709	5.09031	7.12338	5.19121
BCAT1	-1.24198	0.84048	-2.15892	0.333216	3.29839	0.0301958	-1.21271	0.457109	3.41031	0.00858645	0.091295	NA	-0.700376	0.59022	4.34286	6.74191e-05	0.196511	2.07875	1.22299	0.948682	2.00335	-0.254467	1.39019	-0.343775	1.17619	2.32299	-0.162173	1.74738	1.01386	1.7961	2.44086	-1.54059	1.42124	-1.31783	2.05029	2.22819	-1.26216	0.740868	1.50338	1.29415	1.60793	-1.80122	-0.064607	0.467603	-1.15203	1.22191	-1.38542	-0.563121	1.34686
ARPC3	0.819768	0.00741876	0.0201882	0.983813	0.59092	0.0448287	0.577355	0.0139643	0.208884	0.395466	-0.402097	0.225615	0.588823	0.03576	0.829376	6.75592e-05	8.14098	8.77287	7.94864	7.83377	7.91264	7.92046	8.23149	7.9983	8.41459	8.568	8.05215	8.16991	7.97733	7.89296	8.16397	7.57575	8.16847	8.27463	8.01222	8.34019	7.87995	8.20235	7.91955	7.75084	8.1315	8.46907	8.53065	8.33385	8.34782	8.6756	8.58036	8.17722	8.56338
ARPC4	1.51044	1.96403e-06	0.830946	0.0456568	0.651316	0.0153968	1.46215	5.44465e-09	0.425858	0.103449	-0.244414	0.50566	1.36973	1.58458e-07	1.23031	3.42701e-08	4.98659	5.4395	4.39291	5.16591	5.63561	5.20496	5.47765	5.16402	5.74097	5.51737	5.37699	5.51997	4.90139	5.11803	5.72844	4.88567	5.64731	5.07449	5.37221	5.83305	4.9473	5.53528	4.67331	5.20104	5.44082	6.40823	6.51659	6.14473	6.63588	6.99274	6.24394	6.16026	6.03209
ARPC5	0.333158	0.324645	0.247579	0.652498	0.202666	0.497683	0.464097	0.196729	-0.189972	0.504494	-0.413516	0.25329	0.717512	0.0796332	0.368002	0.190763	8.49266	8.34724	8.19261	7.75088	7.77945	8.70263	8.73744	8.5235	8.82365	8.76849	8.86711	8.82657	8.8606	8.40261	8.87794	8.4997	8.82334	8.63054	8.39606	8.47453	8.70939	8.69942	8.45292	8.09289	8.2208	8.58572	8.9633	8.59689	8.43575	9.17844	8.91551	8.88946	9.0611
ARPC5L	0.784409	0.0198955	0.285972	0.664933	0.580506	0.028422	0.617939	0.0345515	0.354664	0.115749	-0.245555	0.507632	0.800512	0.0122082	1.01722	1.68089e-06	5.62278	6.19675	5.56876	5.63798	6.06512	5.64035	6.16278	5.48911	5.96627	6.17714	5.69581	6.00372	5.54991	5.62618	6.00445	5.44809	5.99759	6.01309	5.71325	6.20547	5.5452	5.70665	5.75131	5.69787	5.58521	6.18177	6.3191	5.72184	6.20553	6.51101	6.0781	6.20947	6.03209
ARPP19	-0.0298168	0.958044	0.0506441	0.959437	0.0195435	0.970813	-0.19664	0.592767	0.156981	0.55969	0.1201	0.807144	-0.173737	0.753371	0.249347	0.337185	7.35974	6.80914	7.28907	7.29209	6.80036	7.41442	7.24817	7.25985	7.15347	6.85617	6.89852	7.10884	7.10979	6.82093	6.89643	7.4136	7.06097	6.78546	7.26945	6.75175	7.55802	7.63569	6.94301	7.47074	7.32218	6.95032	6.9522	7.0273	6.87311	6.87727	7.18633	7.47214	7.05986
ARRB1	0.398386	0.52264	0.0670794	0.958102	-0.536626	0.207107	0.0409979	0.956733	-0.65037	0.0595958	-0.135686	0.826741	-0.458735	0.664968	-1.5236	4.79694e-05	4.51844	4.45221	4.84748	4.05302	3.32527	5.47345	3.84962	5.4764	4.67869	2.42991	5.64518	4.22131	5.10132	4.27003	2.93836	5.17365	4.44678	5.1579	4.19324	3.34366	4.76021	4.41329	5.0641	4.16862	2.06737	5.50256	4.37834	5.35025	4.18782	2.70734	4.91836	4.49577	4.80629
ARRB2	1.08088	0.0279252	1.54905	0.000421938	-0.532408	0.323653	1.58092	6.46276e-06	-0.816261	0.0398748	-0.305504	0.628603	1.51427	0.000537579	-0.337061	0.448462	4.65594	4.14288	4.19261	3.71422	4.51431	5.37489	4.26466	5.43758	4.83915	4.17714	5.86019	4.62185	5.47329	4.14974	4.44086	4.98297	4.76363	4.70454	4.34797	4.25793	4.57073	3.9888	5.31074	3.83847	3.06737	5.7762	5.57202	6.01192	5.51331	5.39184	6.11044	6.2528	6.03717
ARRDC1	0.559044	0.246122	0.605623	0.267982	-0.07562	0.903755	0.652924	0.039409	0.187862	0.593115	0.241089	0.590634	0.913922	0.0273702	-0.287748	0.350033	5.39291	5.17391	5.64925	5.67115	4.96682	5.9647	5.87132	6.19538	5.87663	4.64492	6.50316	5.7272	6.48635	5.92996	5.08132	5.91884	5.87127	5.82172	5.75073	5.24314	5.71512	5.90074	6.3312	6.02207	4.81739	6.08142	6.09021	6.512	6.2616	5.30087	6.42515	6.4703	6.83871
ARRDC1-AS1	0.234307	0.706961	0.28802	0.752997	-0.182558	0.725212	0.160279	0.80272	0.0705274	0.864017	0.233928	0.666157	0.527071	0.389946	-0.0302744	0.933719	4.2554	4.17391	4.72549	4.5094	4.17327	4.57842	4.47765	4.70062	4.31915	4.11441	5.08575	4.38481	4.90139	4.21114	3.81283	4.66886	4.25774	4.46353	4.41952	4.25793	4.66858	4.54822	5.15874	4.81771	3.96549	4.69063	4.53531	4.65082	4.25736	3.94438	4.6914	4.69741	4.92085
NTRK1	-1.84825	0.714266	1.01695	0.647435	1.9533	0.259023	1.89637	0.0191514	2.60612	0.0275437	0.647596	NA	1.25963	0.533975	1.59273	0.320743	0.611548	0.619318	-0.361977	1.62675	0.681418	-1.25447	-0.194772	-0.343775	0.591227	0.622554	-1.16217	1.57745	-0.308067	0.626178	-0.0616407	0.0443678	0.935814	-0.31783	1.63525	-1.35678	-1.26216	0.740868	-0.818544	1.87911	1.1929	-1.80122	1.52036	0.204568	2.80217	1.48495	-1.38542	2.09984	0.694783
ARRDC3	-1.12538	0.288693	-0.717324	0.346648	-0.31699	0.792271	-1.41359	0.261815	0.294316	0.769324	0.596519	0.668958	-0.325826	0.474853	1.66437	7.08578e-06	8.67359	7.96583	8.95882	8.84471	9.3126	7.38216	6.77101	7.27461	6.49209	8.55919	6.55207	6.15488	6.75263	6.14188	8.95424	8.25382	7.59688	7.74016	7.65515	8.51205	7.8825	7.90829	8.56516	8.53414	9.40316	6.28092	6.56839	6.92703	6.05255	8.65487	7.01332	7.06866	7.07725
ARRDC4	-0.939109	0.453411	-0.638456	0.73648	0.0412042	0.975602	-1.55413	0.0750319	0.995817	0.122033	0.937748	0.294592	-0.972934	0.431127	0.311834	0.654578	2.93348	2.42667	3.99557	3.87468	2.85134	1.3305	1.12716	1.65622	1.17619	-0.377446	1.15975	1.57745	1.2769	2.08561	1.52332	2.45941	2.86181	2.58906	2.46532	1.64322	2.64474	2.2003	2.76642	3.51654	2.30837	1.19878	1.25732	1.4676	1.1699	1.22191	1.42194	2.02184	0.694783
ARRDC5	-0.330852	0.779024	0.209048	0.898214	-0.494155	0.640341	0.209679	0.804782	-0.628089	0.351779	-0.152434	0.887884	-0.549478	0.548521	-0.438418	0.49344	1.78147	2.52621	4.03034	2.87468	3.26638	4.62818	4.50567	4.94163	4.11479	2.52944	5.10461	4.48435	5.26179	3.48416	3.84525	4.81696	3.65828	4.46353	3.98889	3.64322	4.43828	3.82833	4.96282	3.66338	2.51483	4.05676	3.79337	4.16804	3.84797	2.42355	3.65897	4.13732	5.0473
ARSA	0.42899	0.634623	0.839582	0.257478	-0.335735	0.661986	1.26574	0.00528503	-0.387062	0.485221	-0.0756901	0.939545	0.64745	0.338466	0.0224031	0.966371	3.65594	3.66371	3.84748	3.27061	3.76888	4.93536	4.26466	4.82615	4.76115	3.20752	5.17768	4.24988	5.1182	4.05244	3.93836	3.66886	3.56808	3.58906	3.37221	3.89115	4.19728	3.64776	5.08835	3.79665	3.1929	3.65821	4.57925	4.753	4.89237	3.60043	5.04085	4.6721	5.62889
ARSB	0.020716	0.984741	-0.449847	0.803767	-0.366402	0.6449	-0.260156	0.822278	-0.590468	0.265197	-0.240502	0.83284	0.171853	0.903624	-0.61453	0.201937	4.00387	2.70678	3.54491	2.53364	3.00335	3.20496	2.61258	3.24119	3.11479	2.71002	3.29726	3.53165	3.54991	2.53307	2.74571	3.31739	2.31433	2.9301	2.46532	2.22819	3.9473	3.69506	3.76642	3.61608	1.77786	3.32806	1.52036	3.16804	1.93544	2.85418	3.59186	3.37548	3.17283
ARSK	0.342593	0.605725	-0.0727226	0.965756	-0.535575	0.278024	0.747157	0.335908	-1.29952	0.0010128	-0.782702	0.245903	-0.23306	0.895442	-1.53682	0.00078977	4.16614	3.57351	4.12988	3.01907	0.681418	4.3305	3.93451	4.08249	3.11479	0.622554	4.42279	2.96977	4.15136	2.53307	2.3534	4.01399	3.42124	3.85209	2.46532	1.96515	3.73784	3.64776	4.18146	2.29415	2.51483	4.32806	3.10532	4.18642	3.24029	1.35942	4.07401	3.52434	4.65561
ARV1	0.0898568	0.911212	-0.216059	0.848165	0.247688	0.615382	-0.265923	0.686424	0.106667	0.786137	-0.159367	0.804878	-0.290056	0.70217	0.455483	0.144746	4.16614	3.86725	3.99557	4.01907	3.96682	4.52689	4.16278	4.6335	4.11479	3.98011	4.26409	4.33234	4.18379	3.91158	3.81283	4.2923	4.36877	4.43706	4.13775	4.37114	3.98577	4.41329	4.39091	4.03111	3.89334	4.17606	3.97979	4.05257	3.80217	3.39184	3.88137	4.08073	4.92085
ASAH1	-0.0512973	0.940459	0.0574146	0.959437	-0.557534	0.0590146	-0.32329	0.540566	-0.722383	0.00243841	-0.184411	0.73063	0.0579019	0.950258	-1.27493	4.18692e-07	5.78147	4.95917	5.4582	5.22667	3.96682	6.43203	5.80523	6.26356	5.64651	4.01487	6.21287	5.19216	6.73633	5.10191	4.44086	6.04437	5.45938	5.79069	4.73211	3.89115	6.22166	5.71815	6.10032	5.26377	4.38929	5.25406	5.12522	5.95946	4.33983	4.27503	6.19201	5.64633	6.19577
MLF1	-0.54831	0.860138	-1.59841	0.445058	1.19032	0.450265	-0.689822	0.674129	1.38604	0.264108	0.182821	NA	-1.70399	0.222285	1.90542	0.0603602	2.19651	2.07875	1.80795	2.43411	2.00335	-1.25447	0.39019	1.46358	1.17619	2.08199	-1.16217	0.899383	0.691933	0.21114	0.675325	-0.540595	1.78381	1.26713	1.05029	2.89115	0.322807	1.74087	1.76642	2.40962	1.1929	0.198775	0.257321	0.689995	0.432937	0.221914	-0.0634913	0.173844	1.47239
ASB1	0.0914115	0.904867	0.34708	0.609969	0.421676	0.269816	0.468869	0.300003	0.708797	0.0328174	0.263847	0.606404	-0.0628643	0.923559	1.66614	7.74966e-11	4.19651	5.02871	4.72549	5.05302	5.71484	5.30012	4.87132	5.22608	5.26365	6.08199	5.00775	5.05319	5.41985	5.71364	6.17995	5.07412	5.34181	5.07449	5.23351	6.00078	5.07769	5.0628	5.01435	5.08422	5.68475	4.4467	5.35325	4.81338	5.66176	5.7948	4.97213	5.56616	5.07725
CSF1	-2.20532	0.116941	-1.37908	0.136855	1.72256	0.0173535	-0.560373	0.341474	2.57708	1.79228e-06	0.83271	0.165134	-2.12928	0.0157048	1.96412	0.00515251	2.19651	4.26317	3.39291	4.67115	3.76888	2.20496	4.78251	1.46358	4.42412	4.14612	1.42279	4.10102	-0.308067	4.67057	1.67532	1.26676	3.0062	1.68217	3.98889	3.39811	3.69204	4.23272	3.82531	5.29415	4.81739	-0.216262	3.10532	0.689995	4.22301	2.06991	0.614581	1.85192	1.05735
ASB16	-0.55423	0.438743	0.0320836	0.987395	-0.544365	0.379768	-0.361859	0.660705	-0.450807	0.291589	0.0752713	0.94506	0.61564	0.475915	-0.792424	0.0482795	3.4189	2.42667	3.44538	3.38164	2.68142	3.69973	3.44908	4.21081	3.67869	1.94448	4.23014	3.10102	4.62267	3.43353	2.60132	4.3663	3.47187	3.89162	3.16576	2.64322	3.78224	3.87015	4.08835	3.16862	2.60793	3.05676	2.57925	3.78953	2.70595	2.75797	3.3425	3.80611	4.17283
ASB16-AS1	-0.301182	0.688611	0.293191	0.834181	-0.844344	0.0778355	0.214025	0.796897	-0.733307	0.0774718	0.0918404	0.924537	0.30665	0.774725	-0.749646	0.0583626	4.00387	3.01164	4.03034	3.27061	2.92935	4.38939	3.71212	4.58696	4.05066	2.94448	5.02765	3.66492	4.62267	3.48416	2.99725	4.07412	3.52078	4.0041	3.75073	2.81315	4.2297	3.32583	4.42938	3.03111	3.41529	3.75336	3.18332	4.27496	3.43294	2.54384	3.95443	4.04174	4.61535
ASB6	0.041557	0.933404	0.0770027	0.924358	0.393736	0.0571703	0.0922993	0.80066	0.442266	0.00843616	0.0295648	0.942623	0.239368	0.517776	0.519102	0.00188008	7.07915	7.36751	7.23048	7.2004	6.90542	6.74553	6.95497	6.88023	6.76115	6.58834	7.02765	7.24634	7.20763	7.14974	6.89643	7.20424	7.28631	7.15384	7.31395	7.03124	6.8306	7.15026	7.19268	7.20504	6.94333	6.90268	7.39892	7.06752	7.24029	7.01373	6.80193	7.26766	6.77007
ASB7	-0.195456	0.746082	-0.00333202	0.998372	-0.194999	0.610303	-0.493596	0.348735	-0.217701	0.517711	-0.0397955	0.95679	0.0686591	0.948161	-0.778481	0.0121477	5.32579	4.84814	5.64925	5.21172	4.03897	5.81162	5.34439	5.21081	4.96627	3.75184	5.23014	4.98685	5.29185	4.05244	3.99725	5.53622	4.93581	5.34038	5.00448	3.10266	5.13016	5.04465	5.72061	4.89901	4.33586	4.42759	4.57925	5.02219	4.35577	3.78263	5.23663	5.24423	4.93182
MYADM	0.916152	0.0055175	0.733525	0.299815	1.7335	1.33798e-08	0.845109	0.0547988	2.13517	2.74677e-12	0.381918	0.567082	2.27017	0.0076282	2.02627	6.00014e-11	6.03781	7.0202	6.64365	7.49094	7.16523	6.38216	7.93193	7.06137	8.05679	8.22432	6.09521	8.03689	6.20763	8.36427	8.00086	5.87726	7.62791	6.37566	7.81184	7.24685	5.59583	6.87015	6.00164	6.99459	6.39584	6.40335	8.58913	6.91881	8.70673	10.0264	6.77445	7.6118	6.97754
ASCC1	0.0523019	0.931248	-0.508349	0.409019	-0.0454862	0.938263	0.0555975	0.908925	-0.507511	0.0332083	-0.482075	0.191532	-0.0465856	0.933893	0.162238	0.510458	6.92896	6.89544	6.60957	5.93964	6.33247	6.27691	5.97515	6.20312	5.93996	5.98888	6.50316	6.06127	6.49929	5.74512	6.10828	6.3663	6.49653	6.72656	6.08003	6.22819	6.78224	6.23272	6.65719	5.82813	6.20785	6.5651	6.04392	6.3785	5.88689	6.01373	6.41224	5.8292	6.52042
ASCC2	-0.218619	0.658439	-0.0362573	0.967313	0.135661	0.743511	-0.322835	0.302862	0.333818	0.171876	0.180165	0.562027	-0.135466	0.808143	0.275604	0.29849	6.67224	6.61932	6.79789	6.71951	6.26638	6.56571	6.60613	6.75951	6.44298	5.79248	6.18655	6.63274	6.41303	6.54504	6.36462	6.99468	6.5387	6.75363	6.6502	6.457	6.37447	6.41329	6.58234	6.72041	5.84634	6.14129	6.62189	6.57961	6.33581	6.00327	6.14206	6.38719	5.78829
ASCC3	-0.395649	0.477663	-0.345746	0.640306	-0.0557397	0.932919	-0.260212	0.578108	-0.082997	0.831546	-0.0440783	0.950681	-0.342025	0.56052	0.241662	0.470958	6.93798	6.99436	7.1655	6.99308	6.62979	6.817	6.27283	6.45712	6.33942	6.37744	6.24722	6.24279	6.13488	6.04403	6.0399	7.28277	6.56808	6.79591	6.68933	6.62622	7.3077	7.1545	7.16445	6.80194	7.05915	6.68662	6.62189	6.56563	6.58607	6.54744	5.96331	6.18731	6.04225
ASF1A	0.0384161	0.946469	-0.294099	0.690426	-0.30945	0.45361	-0.2351	0.621304	-0.594467	0.0275437	-0.304104	0.539492	0.3496	0.613719	-0.169092	0.673224	7.39291	6.68001	7.04741	6.38831	6.04774	7.04015	6.65698	6.73304	6.52196	6.16945	6.85463	6.24988	7.01836	5.80609	6.0399	7.24731	6.80864	7.35105	6.53141	6.06949	7.5192	7.31072	7.153	6.83331	7.32218	7.0474	6.45109	7.13294	5.93012	6.67148	7.12831	6.55928	7.14952
ASF1B	1.06702	0.164212	0.427237	0.874288	-0.719622	0.436411	-0.569914	0.648608	-0.0776411	0.923536	0.62275	0.613282	-1.07922	0.320427	0.518267	0.338516	2.61155	2.52621	2.33846	2.71422	2.14085	3.13785	2.71212	2.97815	0.913155	1.62255	2.53827	0.899383	3.08425	2.32662	1.81283	2.54687	1.42124	3.76963	2.05029	2.81315	2.43828	1.54822	2.64089	1.51654	2.77786	3.05676	0.742748	2.63753	1.1699	0.707341	3.52147	2.75881	3.09688
ASH1L	-0.376981	0.263801	-0.385165	0.446268	-0.0927287	0.80836	-0.50386	0.029519	0.0137353	0.957753	0.0880223	0.81801	-0.721148	0.00617425	0.384929	0.0313867	7.85948	7.92081	8.27283	7.90753	8.04336	8.19262	7.81645	8.19344	7.68662	7.82468	8.01025	7.8372	7.77408	7.76828	7.91182	8.25869	7.57099	7.92772	7.937	7.77251	8.35439	8.10281	8.40304	7.91376	7.87472	7.53417	7.30172	7.39637	7.22301	6.88867	7.51846	7.6512	7.93455
ASH1L-AS1	-0.978357	0.0388462	-0.544244	0.515815	-0.0347057	0.955922	-0.775611	0.0987412	0.106716	0.766179	0.123176	0.855328	-0.489291	0.410909	0.315454	0.275765	4.58883	4.86725	4.63802	4.45964	4.56406	4.1718	3.80523	3.94163	3.94878	3.98011	4.64518	4.43544	4.08425	4.53307	3.99725	4.81696	4.07332	4.56481	4.3233	4.37114	4.73784	4.49576	4.8819	4.81771	4.6303	3.28624	3.93539	3.4062	3.68086	3.54384	3.68067	3.96044	4.34686
ASH2L	-0.480789	0.183341	-0.0333306	0.968959	-0.314543	0.243832	-0.463748	0.190265	-0.377678	0.0917942	-0.0818601	0.855919	-0.0684398	0.923275	-0.701965	0.00166262	6.66683	6.31976	6.9418	6.05302	5.35384	6.73422	5.98514	6.56312	6.00062	4.98011	6.61261	6.06931	6.45348	5.64855	5.37576	6.90235	6.14527	6.87199	6.01222	4.98307	6.3599	6.11591	6.54778	6.27904	5.56213	5.84983	5.99068	6.62411	5.46268	5.23984	6.02397	6.25706	6.00117
ASIC1	-0.449384	0.790154	0.482894	0.866948	-0.959574	0.37151	0.77691	0.676465	-1.17565	0.188794	-0.233015	NA	2.25679	0.22075	-2.31698	0.0171325	2.4189	1.61932	1.63802	1.21172	0.681418	2.833	1.61258	3.46358	2.67869	0.207516	2.64518	0.899383	2.69193	1.62618	-0.0616407	2.26676	1.61389	2.0041	-0.534676	-0.356777	1.05977	0.32583	2.18146	0.709185	-1.39207	2.28624	1.74275	2.5265	2.0959	1.98745	-0.0634913	1.31135	0.887428
ASL	0.638521	0.305033	0.921827	0.134337	0.0815403	0.918237	0.751722	0.133272	0.203992	0.67628	0.0985171	0.900292	0.202549	0.83775	0.221419	0.635566	3.69901	4.01164	3.88595	3.79668	3.26638	4.44597	4.80523	5.08249	4.69975	4.08199	4.81511	4.27789	5.08425	4.48416	4.37576	4.2923	4.36877	4.17402	3.92476	3.92863	3.78224	3.74087	4.31074	4.23275	3.36282	4.72234	5.12522	4.77746	5.00785	3.62791	4.47256	4.89631	4.95352
ASMTL	0.0718359	0.903069	0.168797	0.845	-0.111438	0.800038	-0.0260318	0.961852	0.0460785	0.885796	0.140037	0.768549	0.216889	0.687157	0.145652	0.583972	6.07098	5.83849	5.93264	5.83621	5.52691	5.38939	5.37508	5.48911	5.19114	4.5052	5.65801	5.42294	5.40618	5.24089	5.44086	5.86028	5.52078	5.93956	5.75073	5.48871	5.71512	5.41329	5.85388	5.62805	4.98297	5.73793	5.57202	5.60374	5.47003	5.56532	5.62021	5.86314	5.41881
ASMTL-AS1	0.49614	0.450792	0.232536	0.866948	0.131025	0.871667	0.261049	0.702568	0.0686568	0.887555	-0.0827279	0.933201	-0.0258844	0.980648	0.325856	0.394121	4.28397	4.5966	4.12988	4.01907	3.63561	3.87482	3.19755	3.86568	3.63562	2.79248	4.08575	3.27789	4.08425	3.7961	3.74571	4.01399	4.13745	4.03972	3.89159	4.13508	3.5452	3.49576	4.42938	3.51654	3.25179	4.50256	3.95776	4.09209	4.11476	3.54384	3.97213	4.39107	4.26247
ASNA1	0.209755	0.684559	-0.18133	0.845	0.171823	0.747317	0.137892	0.75557	-0.141419	0.660682	-0.331824	0.470985	0.219036	0.659281	-0.196715	0.489771	6.90157	6.9987	6.78777	6.36822	5.9852	5.92544	6.06262	6.15607	6.07504	5.28077	6.12323	5.92618	6.04948	5.7961	5.38682	6.37827	6.56225	6.74826	6.29821	5.66559	6.5192	6.39908	6.25827	5.94759	5.76781	6.53863	6.29734	6.64419	6.18782	5.88298	6.45063	6.37155	6.53128
SLA	0.310148	0.344535	-0.0375602	0.965383	0.863687	4.6547e-05	-0.134381	0.831345	2.1987	4.4952e-15	1.31223	0.000142371	0.0230764	0.980321	-1.5316	4.8167e-08	7.64222	8.608	7.79031	9.26338	6.33963	8.18432	8.55677	8.29647	8.58275	4.83201	7.99264	8.84424	7.9111	10.4495	5.05384	7.90855	8.57099	8.02202	9.66438	5.16679	8.01862	8.25854	7.86094	9.51251	6.09175	7.98831	8.51377	8.02347	9.56907	5.71377	7.96552	8.58239	7.91947
ASNSD1	-0.380456	0.361958	-0.568022	0.145108	-0.0683269	0.872419	-0.347246	0.253525	-0.195619	0.450027	-0.145614	0.627687	-0.439249	0.241619	-0.365131	0.130027	7.46017	7.0202	7.38957	6.7765	6.25885	6.98871	6.74774	6.937	6.57991	5.93544	6.82651	6.90388	6.84168	6.70299	6.30176	7.1494	6.99326	7.24441	6.89159	6.00078	7.37447	7.05375	7.36633	6.70354	6.40883	6.45616	6.35325	6.62073	6.3115	5.7765	6.77193	6.48854	6.48362
ASPH	0.107063	0.913764	-0.52501	0.714449	-0.359533	0.622336	0.119695	0.913656	-0.85417	0.0509004	-0.51379	0.538086	-0.726941	0.591141	-1.13435	0.016466	3.51844	3.61932	3.68242	2.71422	2.38186	4.13785	3.32879	3.94163	3.39858	2.42991	4.29726	3.66492	4.2769	2.87411	1.81283	3.62933	3.0062	3.76963	2.71325	2.73069	3.59583	2.44131	3.42938	2.51654	1.1929	3.95366	2.52036	2.74062	2.60286	1.06991	3.28701	2.93938	3.44202
ASPHD2	0.655557	0.310016	0.205193	0.864874	0.0442117	0.954943	0.628023	0.310287	-0.396051	0.389766	-0.459557	0.459865	0.751077	0.394434	-1.16395	0.00735882	4.03781	3.94125	4.36594	3.21172	2.92935	4.55289	3.84962	4.24119	3.63562	2.42991	3.42279	3.53165	3.7794	3.01849	2.26029	4.2923	4.13745	4.03972	3.71325	1.81315	4.5452	4.35558	3.76642	3.87911	2.51483	4.82813	4.23917	4.4218	3.87034	2.89999	4.18444	4.1557	4.11625
ASPSCR1	-0.535802	0.286971	0.187241	0.844226	0.151843	0.728547	0.0222506	0.969346	0.503608	0.0415639	0.332815	0.404465	0.343292	0.565338	0.392802	0.11504	4.72007	4.64169	5.11376	5.22667	4.9482	4.20496	4.80523	5.01378	4.63562	4.14612	5.06665	4.96977	4.97733	4.87411	4.69325	5.02926	5.18374	4.81145	5.3233	4.77251	5.05977	4.9888	5.18146	5.38161	4.58521	4.3687	5.20218	4.58308	5.1967	4.4999	4.04085	5.05159	4.95352
ASTE1	-0.257859	0.534379	-0.217247	0.784966	-0.504626	0.0622064	-0.0920192	0.852076	-0.65804	0.000949906	-0.173546	0.698822	-0.201772	0.751956	-0.874208	7.78966e-05	6.28397	5.7486	6.35227	5.62675	5.15715	6.52032	5.59964	6.37047	5.53374	4.75184	6.66438	5.39763	6.65772	5.21114	5.08132	6.35422	5.78381	6.08305	5.67478	4.57396	6.45894	6.11591	6.57377	5.57955	4.98297	5.82813	5.5936	6.27066	5.31558	4.72017	6.08219	5.51013	6.39918
EGR3	-0.779066	0.676506	0.299425	0.746973	7.00454	1.30704e-19	0.124629	0.842563	8.30951	3.00466e-28	1.2888	0.00204325	0.111645	0.884314	5.84184	2.75731e-15	2.61155	8.66508	2.72549	10.105	7.5973	1.3305	9.09179	1.46358	9.23418	6.87522	-0.162173	9.28568	1.69193	10.3201	6.64342	1.04437	8.98566	1.26713	10.2327	7.66559	2.98577	7.9133	2.76642	9.02773	6.61356	1.78374	9.40249	1.34207	10.2878	7.45649	-0.0634913	8.67449	1.34686
ASUN	-0.246233	0.599789	0.0346227	0.973187	-0.238651	0.478871	-0.496847	0.231426	-0.152367	0.594595	0.0661167	0.900274	-0.438881	0.360628	-0.207285	0.408824	5.51844	5.21923	5.59222	5.24146	4.85134	5.75676	5.68787	5.91361	5.56851	5.03194	5.61919	5.33234	5.62267	5.47167	4.82913	5.98297	5.54462	5.55253	5.38419	4.96515	5.84637	5.28003	5.79617	5.21698	5.08367	5.15297	5.31043	5.43723	4.60286	4.43914	5.38937	5.43688	5.14482
ASXL1	-0.153344	0.765354	0.0856601	0.918658	-0.0491	0.924582	-0.0822584	0.851296	0.293062	0.228814	0.322037	0.280481	-0.34928	0.290125	0.527573	0.0129821	6.84517	6.86725	7.48351	7.29918	7.2998	7.04931	7.0484	7.48911	7.09107	7.19998	7.52433	7.25693	7.43003	7.39105	7.16075	7.67615	7.30737	7.36516	7.38419	7.39477	7.12586	6.93069	7.51237	7.30164	7.06326	7.0474	7.16901	7.06752	7.42162	6.84543	6.8167	7.19843	7.3407
ASXL2	-0.208486	0.654613	0.0592229	0.952664	-0.193469	0.529654	-0.3508	0.438895	-0.197468	0.390154	-0.0224322	0.966869	0.0614586	0.923712	-0.0880334	0.708522	6.09536	5.75887	6.03034	5.75604	5.47583	6.27691	5.99505	6.34273	6.03417	5.29498	5.96711	5.57745	5.47329	5.47167	5.36462	6.14591	5.62511	6.1579	5.50972	5.35747	5.95701	5.77429	5.97587	5.604	5.17779	5.76102	5.52785	5.54085	5.47003	5.39983	5.43476	5.92873	5.42659
ATAD1	-0.607636	0.0779806	-0.437622	0.434219	-0.0540749	0.913608	-0.294497	0.38235	-0.163682	0.483666	-0.129075	0.777553	-0.0830093	0.89071	0.0365339	0.894037	7.30155	7.0202	7.30336	7.01907	6.78994	7.30012	6.72409	7.09917	6.71535	6.5052	7.07145	6.68074	7.17575	6.6318	6.78802	7.5201	7.33499	7.34395	7.00836	6.45058	7.57705	7.50574	7.27949	7.13964	7.10379	6.28624	6.57564	6.78049	6.42162	6.70089	6.77193	6.85754	6.61875
ATAD2	-0.120201	0.869531	-0.0876283	0.955967	-0.320667	0.590803	-1.26106	0.0533677	-0.560225	0.185875	-0.256777	0.77864	0.104723	0.914804	-0.396743	0.242737	4.78147	4.8861	5.12988	4.64912	4.07374	5.04931	4.16278	4.38415	3.87663	2.87048	4.92529	3.78691	4.44682	3.14974	3.21138	4.83444	4.10574	4.03972	3.37221	3.85268	4.19728	3.82833	4.08835	4.03111	3.65233	4.42759	4.20218	4.34207	2.54841	3.80688	4.28701	4.04174	4.57393
ATAD2B	-0.808516	0.0357417	-0.500649	0.395558	-0.104442	0.795305	-0.695412	0.0445211	0.0531553	0.865906	0.140649	0.753936	-0.286476	0.546557	0.084705	0.739407	5.88767	5.7486	6.34538	6.13455	5.6587	6.12057	5.71212	5.65622	5.63562	5.23726	5.88222	5.68598	6.05825	5.40754	5.41949	6.34205	5.57967	6.04849	5.85764	5.32972	5.82531	5.88042	6.17014	5.69787	5.46592	4.65821	4.91267	5.17726	4.93544	5.14791	5.21449	5.48854	5.33864
GPRIN1	0.949073	0.774999	-0.169155	0.961229	3.29149	0.0304486	0.165146	0.917149	3.41704	0.00120409	0.113992	0.962537	0.948169	0.613102	2.92157	0.0323804	0.611548	-0.380682	-1.36198	1.43411	1.48877	0.330495	1.97515	-0.343775	1.76115	2.42991	-0.162173	3.66492	1.01386	3.08561	2.81283	-0.540595	1.19885	-0.31783	2.16576	-1.35678	-1.26216	1.32583	1.18146	1.51654	-0.392065	0.198775	2.32771	-1.11736	2.84797	2.06991	-0.0634913	1.55236	0.887428
LINC00152	-0.0240871	0.988996	-0.756132	0.668302	0.632097	0.570218	0.395999	0.639466	0.854424	0.146894	0.196703	0.888209	-0.850567	0.257752	2.18022	2.88679e-06	2.61155	3.94125	2.09745	3.15032	4.51431	3.06746	2.97515	2.11566	2.83915	4.59983	2.42279	1.57745	1.86186	3.53307	3.10828	1.62933	1.78381	2.1416	2.37221	3.68762	3.19728	3.38472	3.26892	3.16862	4.53867	1.19878	2.25732	1.58308	3.37154	2.48495	2.89998	2.24423	3.27975
ATAD5	-0.748844	0.156429	-0.520689	0.506968	-0.123147	0.818649	-0.341396	0.607322	-0.379418	0.289868	-0.274329	0.627687	-0.378353	0.6528	-0.522552	0.128501	4.28397	4.31976	4.99557	4.21172	3.92935	4.833	4.19755	4.24119	4.01749	3.01487	4.72047	4.30538	4.47329	3.83563	2.93836	5.10326	4.47187	4.9301	4.46532	3.64322	4.66858	4.62351	4.8819	3.70918	3.77786	3.81348	3.91267	4.01192	3.80217	3.18539	3.68067	3.89631	4.92085
ATAT1	-0.457795	0.749444	-0.057395	0.981949	0.413919	0.668879	0.17941	0.869868	1.20552	0.0530039	0.768121	0.391881	0.197788	0.859865	1.36677	0.00465304	1.4189	2.86725	1.22299	2.08619	3.20498	2.20496	2.89269	3.24119	2.17619	1.94448	2.83783	2.48435	3.01386	3.71364	2.93836	2.3663	2.31433	2.1416	3.41952	3.03554	2.05977	2.0628	3.08835	2.61608	2.51483	1.00613	2.02286	1.78953	3.27424	2.70734	1.93651	2.65927	2.84162
ATE1	-0.202611	0.684058	-0.540002	0.323484	-0.178143	0.623377	-0.362877	0.440245	-0.489939	0.0636065	-0.331782	0.383741	-0.403828	0.496662	-0.989037	5.08831e-05	6.07098	5.4773	5.85719	5.22667	4.68142	6.20496	5.66321	5.80597	5.41141	3.90796	5.63224	5.61088	5.65772	5.05244	4.21138	6.16676	5.77376	5.7802	5.01991	4.57396	6.05073	5.74087	5.85388	5.62805	4.1315	5.3687	4.93539	5.4062	4.65533	3.92235	5.7387	5.26977	5.38727
CACNB2	0.221075	0.855098	0.592747	0.614149	0.360047	0.663248	-0.252372	0.713958	1.66094	1.0827e-05	1.28123	0.0130157	-1.29933	0.000424015	3.70695	6.98599e-35	2.31199	2.70678	2.09745	4.05302	6.04774	2.55289	3.50567	3.65622	3.49812	5.23726	3.42279	3.93501	3.54991	4.816	5.68431	3.31739	3.25774	3.0041	4.50972	6.61477	3.13016	2.82833	3.8819	4.23275	6.01733	3.62504	3.91267	1.88264	3.84797	4.43914	2.13814	3.73456	3.31369
ATF2	-0.368631	0.369441	-0.199223	0.779891	-0.208465	0.587502	-0.379436	0.342207	-0.130368	0.684016	0.0605654	0.92016	-0.107605	0.852056	-0.127839	0.636068	7.47883	6.89544	7.56284	7.21921	6.75288	7.18016	6.71212	6.84605	6.56851	6.02343	6.91998	6.51997	6.88176	6.24823	6.39232	7.31115	6.99759	7.22906	6.937	6.25793	7.47594	7.2839	7.17581	7.17271	6.83675	6.49798	6.69362	6.65082	6.31965	6.43526	6.92064	6.78561	6.72663
PALD1	-0.822943	0.883643	1.19606	0.46867	3.28425	0.0277758	1.74631	0.0925893	3.20379	0.00991983	-0.110919	0.959917	0.212074	0.920361	6.87716	1.40708e-10	-1.38845	0.619318	1.22299	0.948682	3.92935	-0.254467	2.97515	0.241187	2.29167	5.98011	0.837827	2.96977	-1.30807	2.62618	5.90029	-0.540595	2.07332	-1.31783	1.05029	4.87204	-1.26216	0.740868	0.181456	1.70918	4.16252	-1.80122	3.39482	1.05257	4.0179	5.61423	-0.800457	2.49577	-1.11257
RAPH1	-0.137519	0.903285	-0.0425988	0.977834	0.730888	0.200975	-0.41889	0.498293	1.65572	8.54079e-05	0.902523	0.0728907	-0.311876	0.79461	0.546935	0.333075	3.19651	3.7486	2.80795	4.27061	2.85134	5.99346	6.61258	6.14004	6.57422	6.5113	3.15975	4.41034	3.2769	5.38107	2.99725	3.10326	3.82334	2.68217	4.65515	2.89115	4.32281	4.26443	4.31074	4.99459	4.44082	3.00613	3.81804	2.88264	4.22301	2.65487	3.31502	4.22696	3.69478
ATF5	-0.643404	0.287957	-0.168717	0.90032	-0.302662	0.57493	-0.380466	0.553701	-0.105596	0.812201	0.177256	0.806798	-0.809556	0.148029	0.291902	0.379526	4.63392	3.90472	4.66039	3.87468	4.03897	3.91546	3.89269	4.01378	3.76115	4.20752	3.92529	3.43544	3.49929	3.71364	4.05384	4.43669	4.2286	4.46353	4.08003	4.00078	4.5192	4.13319	4.50338	4.43711	4.25179	3.40823	3.79337	3.83684	3.60286	3.48495	3.65897	3.73456	3.58787
AGPAT4	-0.492942	0.67455	-0.241789	0.881546	0.754413	0.236751	-0.153759	0.848907	1.33279	0.00200872	0.556517	0.365695	0.320161	0.8131	0.313515	0.598571	2.31199	2.78924	3.09745	3.48474	2.76888	3.26909	3.89269	3.41111	3.87663	2.62255	3.23014	3.22131	2.2769	3.48416	2.26029	2.15985	3.52078	3.1416	3.98889	2.55011	2.64474	3.13319	3.18146	3.56717	1.60793	1.89921	2.63583	2.58308	3.33983	1.80688	1.93651	3.17384	2.74541
ATF6B	0.180801	0.818293	0.535268	0.413776	-0.1667	0.799478	0.310012	0.554636	-0.153949	0.742696	-0.0100779	0.988656	0.522981	0.401096	-0.677692	0.072559	4.54229	4.61932	4.95995	4.29918	3.89087	4.97435	4.61258	5.25614	4.78105	3.62255	5.69581	4.70674	5.32129	4.62618	3.39779	4.72619	4.67998	4.38261	4.57385	3.45058	4.46577	4.41329	5.48524	4.56717	3.89334	4.84263	5.09526	5.22249	4.84797	3.94438	4.93651	5.1648	5.56691
ATF7	-0.158846	0.791655	0.088899	0.942131	0.00212485	0.997194	-0.0930375	0.856455	0.135359	0.662861	0.114793	0.839058	0.240215	0.696199	-0.159868	0.59748	5.08728	5.18917	5.55689	5.47224	5.05646	5.98394	5.58659	5.79578	4.94878	4.75184	5.74472	5.35881	6.03178	5.34042	4.93836	5.82573	5.10574	5.67085	5.27268	4.79297	5.5452	5.85981	5.46686	5.66338	4.33586	5.35865	5.06468	5.22249	5.30741	4.80688	4.9809	5.8292	5.53128
ATF7IP	-0.123936	0.733285	-0.0350052	0.967543	-0.12598	0.658164	-0.388812	0.151632	0.0181241	0.937801	0.125945	0.713714	-0.122505	0.80415	-0.0762152	0.722474	8.28927	8.12314	8.48508	8.36822	7.86133	8.88252	8.51259	8.64064	8.44141	7.87285	8.28491	7.91061	8.37843	7.84535	7.66855	8.4942	7.9604	8.2895	8.11458	7.35403	8.46065	8.33892	8.08232	8.21102	7.84155	7.93518	7.70358	8.07123	7.57589	7.52569	8.12732	8.34977	8.00507
ATF7IP2	-0.315967	0.676559	0.145832	0.91175	-0.460582	0.37878	-0.280951	0.722559	-0.419558	0.365346	0.0219603	0.982433	0.00282175	0.998652	-1.14414	0.00413928	4.31199	3.57351	4.39291	3.83621	3.07374	4.74553	3.97515	4.48911	4.23508	2.62255	5.06665	4.16242	4.84168	4.14974	2.44086	4.99856	4.10574	4.65945	4.41952	3.5012	3.9473	4.2003	4.13565	3.16862	2.51483	4.3886	4.23917	4.512	3.70595	2.75797	3.74386	4.06137	4.26247
ATG10	0.0270253	0.980193	-0.467002	0.750563	0.104064	0.913552	0.0799255	0.951589	-0.323007	0.603703	-0.446747	0.666801	-0.192737	0.918761	-0.893417	0.0993792	3.13511	3.66371	2.88595	3.15032	1.48877	2.99346	2.89269	3.41111	2.39858	0.944482	3.53827	2.66492	3.08425	2.53307	1.81283	3.5038	3.65828	3.81145	3.27268	2.73069	2.98577	2.64776	3.18146	1.29415	0.929863	3.10567	2.97979	3.71553	2.80217	1.70734	3.07401	2.49577	3.27975
PHLDB1	-1.21038	0.360572	-0.315656	0.811067	3.179	2.26584e-12	-0.155594	0.798485	4.46502	4.34471e-35	1.26829	0.00444812	-0.261512	0.471928	5.80315	1.11219e-88	2.07098	4.45221	2.22299	5.76631	7.30713	1.74553	5.10901	2.24119	4.69975	6.76721	1.83783	5.61088	0.691933	6.45273	6.91945	2.04437	4.2286	1.26713	5.71325	7.16679	2.32281	5.11591	2.50338	6.42343	7.11969	0.198775	5.07494	1.20457	6.14259	6.78263	1.07401	3.96044	2.41099
ATG12	0.265225	0.519341	-0.156974	0.829727	0.164617	0.62818	0.0264226	0.954126	0.222259	0.336754	0.0380652	0.932722	-0.0119049	0.985325	0.488319	0.0328897	6.7511	6.70147	6.52067	6.73004	6.51431	6.30012	5.9651	6.08249	6.44921	6.09016	6.35353	6.4292	6.47329	6.59772	6.11495	6.62933	6.8427	6.57091	6.61507	6.67113	6.82531	6.61123	6.83967	6.49709	6.74749	6.7026	6.56475	6.31727	6.49183	6.49244	6.67528	6.40266	6.70441
ATG13	-0.208399	0.642	-0.311112	0.601398	-0.221704	0.573103	-0.27966	0.497983	-0.406681	0.142761	-0.203002	0.666585	0.192415	0.663224	-0.277353	0.245575	8.00387	7.46167	8.11376	7.59542	7.06512	7.61281	7.21462	7.71692	7.20225	6.65046	7.41147	7.08128	7.80307	6.67603	6.88867	8.05746	7.68803	7.92296	7.10557	6.91469	8.12586	7.84678	7.88536	7.53891	7.25539	7.41066	7.10532	7.65578	6.83097	7.25313	7.57023	7.34176	7.2947
ATG14	-0.356502	0.509932	-0.561559	0.360757	-0.322691	0.367952	-0.721356	0.0597611	-0.203512	0.482675	0.101753	0.839536	-1.22509	0.00776472	-0.790142	0.00317755	5.70958	5.14288	5.92343	5.66018	4.68142	5.20496	4.73597	5.28558	4.78105	2.94448	5.64518	5.20681	6.04066	5.05244	4.23604	6.31739	5.56808	5.63637	5.47655	4.16679	5.71512	5.58636	5.79617	5.40962	4.75768	5.59109	4.92408	5.3089	4.83666	3.14791	4.8907	4.69741	5.13536
ATG16L1	-0.597941	0.15881	0.131298	0.879286	-0.0108604	0.986575	-0.264566	0.418044	0.22923	0.410258	0.222237	0.56937	0.215718	0.688698	1.01297	0.000163466	6.29805	6.1507	6.82785	6.87468	7.24366	6.57208	6.33661	6.67303	6.41141	7.15783	7.13245	6.89487	6.90625	6.48416	7.58941	7.07779	6.71717	6.59506	6.77366	6.947	6.41027	6.48906	6.7437	6.79665	6.71646	5.84983	6.60782	6.41792	6.44416	7.25974	6.03665	6.82058	5.98018
ATG16L2	-0.382454	0.561437	0.239274	0.757872	-0.135417	0.828015	0.0927011	0.87312	-0.104973	0.810762	0.0111765	0.985169	-0.574444	0.396805	-0.494114	0.221471	4.69901	5.07875	5.16158	5.16591	4.74751	5.38939	5.07201	5.89463	4.67869	3.37744	5.9977	5.05319	6.00482	4.71364	4.28413	5.64923	5.2286	5.3546	5.08003	4.52587	4.88759	5.00765	6.20382	5.13545	3.30837	4.8712	5.21152	5.4062	5.26583	3.57241	4.6914	5.42934	5.27113
ATG2A	-0.0719485	0.905412	0.106323	0.928729	-0.345748	0.340466	-0.0828608	0.903195	-0.270581	0.378091	0.0576973	0.941401	-0.0261752	0.974305	0.0799035	0.782058	5.31199	5.06226	5.496	5.48474	5.35384	5.13785	5.16278	5.78551	4.87663	3.94448	5.55207	4.9173	5.15136	4.45907	4.6388	5.64923	5.30039	5.29688	5.00448	5.06949	5.42435	4.52223	5.57377	4.73155	4.6954	5.31772	4.99068	5.512	4.96692	4.81885	5.04085	5.1557	4.94271
ATG2B	-0.80864	0.0520484	-0.292393	0.636483	-0.0450406	0.930848	-0.938773	0.00373926	0.332746	0.240083	0.359227	0.267849	-1.11826	0.011194	-0.538516	0.0349359	5.91533	5.97687	6.23794	6.61544	5.38186	6.1718	5.79391	6.48277	5.93996	4.59983	6.17768	6.02867	5.99571	6.00988	4.92325	6.83878	6.12959	6.28208	6.21352	5.13508	6.17247	6.25657	6.72835	6.62207	5.20785	5.4467	5.86613	5.76528	5.61616	4.40778	5.08219	5.72843	5.77617
ATG3	0.0565538	0.907912	-0.334595	0.51887	0.351241	0.166366	-0.178682	0.578567	0.409846	0.022461	0.0394057	0.92379	0.00141295	0.998652	0.223025	0.309753	7.57155	7.89078	7.48037	7.72479	7.09081	7.00763	7.29708	7.06137	7.3561	6.75698	7.26828	7.44782	7.13072	7.49036	6.80872	7.46783	7.75854	7.83952	7.75534	7.20928	7.68329	7.63871	7.4898	7.64582	7.32218	7.30206	7.44715	7.4276	7.27004	7.1288	7.37114	7.24423	7.20031
ATG4A	-0.306266	0.595587	-0.303374	0.744142	-0.256273	0.593468	-0.193676	0.774028	-0.5887	0.062321	-0.350439	0.487046	0.108509	0.919639	-0.866038	0.0118326	5.39291	4.84814	5.12988	4.24146	4.14085	4.78993	4.12716	4.84605	4.42412	3.79248	4.72047	4.22131	4.86186	3.7961	2.81283	4.93514	4.65828	4.72656	4.46532	3.73069	5.11288	4.80696	4.76642	4.35304	3.56213	4.48418	4.36166	4.512	3.75486	3.73288	4.58036	4.31135	4.73292
ATG4B	-0.0919829	0.849306	0.18075	0.779891	0.0910234	0.794615	0.365897	0.235155	0.118114	0.616912	0.0075928	0.98747	0.614428	0.0741402	-0.44582	0.0314914	6.53636	6.5851	6.58639	6.64356	5.88109	6.1718	6.27283	6.61042	6.01749	5.16171	6.78034	6.45397	6.98655	6.30566	5.37576	7.01783	6.84751	6.39642	6.58945	5.80309	6.53874	6.70665	6.94964	6.77527	5.60793	6.31772	6.81804	6.69962	6.79342	6.01893	6.49416	6.83491	7.04225
LUCAT1	-0.283092	0.871581	-0.151856	0.947175	0.650581	0.502302	-0.106652	0.940246	1.34371	0.0759987	0.673831	0.524274	0.409408	0.565813	4.61434	5.14529e-30	2.85948	2.31976	1.95995	2.43411	5.87124	2.06746	2.61258	-0.343775	1.76115	6.04882	0.837827	2.74738	-0.308067	2.08561	5.50314	1.62933	2.19885	1.26713	2.46532	5.59742	2.19728	2.74087	3.57377	4.26377	6.56213	1.00613	1.93539	-1.11736	2.37154	5.41569	1.93651	2.65927	2.53128
ATG4D	-0.0651926	0.903069	-0.139548	0.862238	0.0614821	0.875474	0.0973266	0.832068	0.180235	0.440707	0.0998375	0.82148	0.375475	0.410577	-0.0276954	0.9135	5.93348	6.06226	6.28907	6.31325	5.8107	5.87482	5.83865	6.09085	5.7909	5.01487	6.22153	5.75736	6.33579	5.7347	5.31918	6.31739	6.2138	6.31153	6.00448	5.43764	6.03247	6.04465	6.43884	6.11006	5.37612	5.73016	5.83626	6.16341	6.0378	5.48495	5.93651	5.92338	5.96424
ATG5	-0.267439	0.55674	-0.566294	0.249807	0.175634	0.622707	-0.321561	0.329191	0.0292584	0.920256	-0.164805	0.655987	-0.13564	0.792581	0.297796	0.169916	6.67764	6.49583	6.44538	6.35467	6.10768	6.43902	6.31302	6.29285	6.34611	6.30905	6.36921	6.48435	6.37843	6.19603	6.27226	6.51469	6.44678	6.7802	6.41952	6.3227	6.76021	6.92574	6.70502	6.45738	6.37612	5.7762	5.86613	5.92703	5.90867	5.92789	6.36277	6.18283	6.29257
ATG7	0.0672451	0.914589	-0.090113	0.929775	0.146391	0.697139	-0.349982	0.398749	0.283661	0.252896	0.11987	0.802779	-0.192276	0.747225	0.354363	0.141085	5.36644	5.40068	5.75696	5.59254	5.36792	5.6159	5.70005	5.71151	5.35941	5.88934	5.48168	5.64354	5.59882	5.21114	5.39779	5.74481	5.44678	5.60103	5.80517	4.91001	5.42435	5.44131	5.57377	5.46407	5.26615	5.53863	5.25732	5.59	5.1241	4.98745	5.12238	5.51725	5.22728
USP53	-0.256022	0.682633	-0.709459	0.276406	0.31854	0.529222	-0.884049	0.00771055	1.06608	0.000123606	0.729081	0.0512172	-1.15099	0.0456652	0.205856	0.640282	4.93348	5.48968	5.01306	6.11057	5.10768	5.487	5.43458	5.25614	5.48605	4.01487	4.67072	5.13204	4.7143	5.9208	3.77966	5.31739	4.82334	4.65945	5.56336	4.34366	5.60821	5.70665	5.65719	6.21698	5.37612	4.55633	4.44319	4.54085	4.9565	3.45458	4.81425	4.77078	4.86471
FDX1	0.535947	0.196404	-0.0438538	0.967313	1.0927	5.18818e-05	0.209809	0.859099	2.03123	4.25411e-09	0.91688	0.0650324	0.559736	0.14443	0.309965	0.238489	5.49419	6.36751	5.16158	6.37495	5.23601	5.1718	6.13614	5.03126	6.16866	4.81238	5.51025	6.64354	5.39237	7.9023	5.0399	5.31739	6.77376	5.88184	7.56599	5.22819	5.86713	6.02627	5.46686	6.84361	5.50275	5.7762	6.64275	5.62411	7.36564	5.80688	5.94997	6.1648	6.11143
GJB6	1.2198	0.827674	1.52631	0.450231	3.25626	0.127624	1.67317	0.118725	4.08356	0.00517646	0.815448	NA	4.11091	2.66926e-05	3.12422	0.0510431	-1.38845	-1.38068	0.638023	0.211717	-0.318582	1.91546	1.97515	1.24119	1.91316	2.32299	-1.16217	1.74738	1.2769	1.7961	0.675325	-0.540595	0.935814	0.68217	2.05029	0.228186	-0.262155	1.32583	1.50338	1.87911	1.1929	-1.80122	1.52036	0.204568	1.54841	1.60043	-0.0634913	2.85192	0.694783
ATIC	0.202768	0.590983	-0.0202213	0.983813	0.238352	0.439863	-0.0747066	0.876609	0.305174	0.217113	0.0473129	0.934941	-0.234567	0.634578	-0.19753	0.373834	7.16614	7.13107	7.23048	6.93054	6.22831	7.60972	7.48118	7.52659	7.37259	6.83687	7.0424	7.37512	7.26179	7.36427	6.47234	7.02926	6.97144	6.88674	6.88318	5.95611	6.93752	6.92574	6.75131	7.07551	6.22999	6.93687	7.13015	7.19325	6.88963	6.02411	7.10443	7.04667	6.89586
ATL2	-0.334509	0.495055	-0.351094	0.632677	0.174096	0.71189	-0.311494	0.440773	0.373956	0.14892	0.181541	0.727444	-0.33144	0.533287	0.283166	0.313411	5.69901	5.42667	5.23794	5.93054	5.68142	5.82235	5.49173	5.76475	5.73078	5.28077	5.84905	6.28481	6.19973	6.21114	5.67532	6.33592	6.0062	5.79069	6.01991	5.24314	6.16411	6.27225	6.21488	6.33854	6.06737	5.10567	5.51282	5.5265	5.58268	5.16677	5.75924	5.83491	5.66879
ATL3	0.0744498	0.907663	0.288814	0.777994	-0.565503	0.167965	-0.216195	0.677029	-0.420022	0.128618	0.128371	0.856265	-0.400904	0.604653	-1.28209	1.59378e-05	6.08728	4.8861	5.80795	5.341	4.23601	6.45978	5.70005	5.80597	5.52196	3.75184	5.70819	5.26396	5.66921	5.06912	4.08132	6.0063	4.80371	5.50235	5.10918	3.34366	6.22166	5.94054	5.70502	5.76447	4.6303	5.4467	5.14485	5.61735	5.07679	3.68135	6.19578	5.91801	5.60167
ATM	-0.426481	0.390477	0.246293	0.654083	-0.241566	0.589	-0.198363	0.538407	-0.103069	0.76661	0.11995	0.713714	-0.193901	0.630212	0.374427	0.175886	7.83555	8.04138	8.49756	8.34614	8.3905	9.04589	8.47942	9.01926	8.33774	8.28077	8.93717	8.36372	8.76474	8.11201	8.36042	9.02451	8.20447	8.24632	8.34184	8.55011	8.30009	8.07849	8.62647	8.07332	8.05502	8.07836	8.21152	8.00676	8.07679	7.99406	7.76687	8.61513	8.62552
ATMIN	0.00172588	0.996853	-0.232012	0.707734	-0.225398	0.380609	-0.317274	0.31505	-0.279478	0.115855	-0.0731817	0.853599	-0.129811	0.839631	-0.200151	0.438188	7.29103	6.70678	7.26007	6.78157	6.28875	7.63732	7.41256	7.61623	7.26011	6.64492	7.28077	6.93501	7.51211	6.71364	6.94585	7.43382	7.04434	7.38607	6.82727	6.22065	7.46577	7.1962	7.2952	6.98065	6.61356	7.11166	6.5936	7.22026	6.50975	6.42746	7.17491	6.88258	6.54206
ZDBF2	-1.13419	0.0618438	-0.0214171	0.987395	0.651465	0.168481	-0.826216	0.0163673	1.92791	1.6997e-12	1.25994	0.000143602	0.160718	0.769438	2.49441	8.82086e-24	4.07098	4.29174	3.99557	5.88414	6.17327	4.44597	4.99505	4.14808	4.76115	5.7621	4.39242	5.41034	4.39237	6.36089	6.24821	5.05932	5.05683	4.56481	6.19324	6.60323	4.16411	4.78526	4.31074	5.938	6.27327	2.59109	4.66331	4.4062	5.36367	6.61766	3.49722	5.13732	3.53128
ATOX1	0.617206	0.343874	0.0779738	0.958102	0.0173597	0.985123	0.239864	0.744179	-0.24677	0.612375	-0.279759	0.708872	0.143538	0.879575	-0.364328	0.365173	5.28397	5.15848	5.06429	4.71422	4.23601	4.38939	3.56012	3.74369	3.29167	3.08199	4.29726	3.93501	4.21549	3.43353	3.3534	4.24077	4.36877	4.63637	4.55279	3.81315	4.88759	4.69506	3.98881	4.06674	3.6954	5.4749	4.83021	5.00158	4.69346	4.10944	4.66986	4.48127	4.95352
ATP10A	-0.280405	0.621941	0.408726	0.618001	-0.583766	0.208302	-0.00143762	0.998677	-0.554981	0.0775079	0.0113734	0.989069	-0.259186	0.796367	-1.77725	1.89516e-07	5.73049	5.02871	6.02173	5.58095	4.43631	7.26517	6.99505	7.58992	6.99211	4.62255	6.90392	6.21408	6.92075	5.28439	4.60132	6.76319	5.49653	5.82172	5.71325	4.03554	6.43828	6.02627	6.48524	6.11858	3.06737	6.18746	5.90694	6.64086	5.78461	4.20377	5.78951	6.39495	6.0871
ATP11A	0.0339731	0.962109	0.738681	0.159288	-0.187828	0.703221	0.0274029	0.972177	0.141006	0.758359	0.306097	0.621835	0.165126	0.86407	-0.392182	0.307161	4.85948	4.76906	5.22299	4.98431	4.91024	6.00292	5.46344	5.87539	5.26365	4.55329	5.57929	5.06931	5.62267	5.32662	4.16075	5.67857	4.74317	5.28208	4.46532	3.28708	5.0954	5.28003	5.08835	5.74261	4.56213	4.95366	5.66331	5.44488	5.35577	4.60043	5.30108	5.74673	5.07725
ATP11B	-0.41364	0.318574	0.231162	0.784236	-0.194211	0.682757	-0.3591	0.310075	0.0580445	0.863419	0.236244	0.626426	0.447782	0.25849	0.485889	0.0623766	7.20026	6.2988	7.19644	7.24881	7.17727	7.49708	6.97013	7.02255	6.97924	6.95347	6.80937	7.19216	7.01836	6.64855	7.32781	7.49007	6.8427	6.96294	6.95316	6.63758	7.54198	7.2003	7.26361	7.40962	7.36949	6.45144	6.77144	6.83392	6.6777	7.53298	6.82403	7.4703	6.68833
ATP11C	-0.2191	0.720455	0.355029	0.683814	-0.396283	0.289332	-0.293386	0.564361	0.168775	0.581259	0.546902	0.180786	-0.800942	0.03373	0.897912	4.36327e-05	4.98659	4.68541	5.19261	5.24146	5.68142	5.34545	5.07201	4.88504	5.24944	5.45544	5.34562	4.59982	5.32129	5.00122	5.18629	5.25382	4.19885	5.03972	4.75073	5.37114	4.92767	4.76324	5.42938	5.13545	5.40235	4.96696	4.63583	4.98067	4.44789	4.2923	4.3425	5.1648	4.9098
ATP13A1	-0.911111	0.0994858	0.530221	0.427377	-0.18412	0.805207	-0.0848482	0.827439	0.227848	0.589945	0.392741	0.365695	-0.134094	0.788662	0.0758714	0.854356	6.34626	6.24137	7.26007	7.11057	6.87124	6.7679	6.64443	7.39093	6.39858	6.42991	7.42279	7.14351	7.44348	6.97047	6.68879	7.92905	7.22122	7.186	7.17957	6.49497	6.35255	6.33332	7.23674	7.20903	6.37612	6.03167	7.08005	7.19779	7.05499	6.35942	6.0069	7.55236	6.77312
ATP13A2	-0.284423	0.496958	0.241107	0.757134	-0.432383	0.177068	-0.203549	0.639849	-0.387789	0.113386	0.0261903	0.967121	-0.00826879	0.989373	-0.712663	0.00123079	6.49419	5.70678	6.77245	6.15814	5.6701	7.07196	6.62541	6.94624	6.29167	5.30905	6.75669	6.33234	6.88176	5.87411	5.65718	7.22096	6.36877	6.78546	6.10195	5.42458	6.77127	6.42035	6.67331	6.52936	5.23729	6.25947	6.12027	6.79253	5.76086	5.44688	6.3728	6.75881	6.12583
XCL2	2.49191	0.229677	3.23511	0.000223821	1.91826	0.283683	3.92819	0.00309085	2.16153	0.126432	0.215185	NA	3.04758	0.0932161	-0.00893673	0.996595	1.19651	1.42667	-1.36198	0.948682	0.266381	-0.254467	0.39019	-0.343775	-0.408773	0.207516	-1.16217	0.162417	-1.30807	1.62618	-1.6466	-0.540595	0.613886	-1.31783	-0.534676	-0.356777	-1.26216	2.0628	0.766419	2.16862	-0.392065	1.19878	3.14485	0.467603	3.70595	0.221914	1.93651	4.86314	2.84162
MAP3K8	-1.42303	0.0562609	-0.0598978	0.972845	-0.254224	0.790287	-0.883351	0.0612068	1.00332	0.0219309	1.24102	0.0119508	-1.85141	0.00116369	1.35708	0.00484978	4.93348	4.34724	5.22299	5.5094	6.04774	1.55289	2.71212	1.65622	2.29167	3.90796	3.23014	2.57745	3.08425	4.67057	4.10828	4.68822	4.07332	3.9301	4.57385	4.47611	3.64474	4.02627	4.90938	5.20104	4.77786	2.28624	3.52036	2.83684	3.73062	3.14791	2.97213	4.06137	3.58787
ATP1A1-AS1	0.159054	0.734044	-0.10333	0.908489	0.0142367	0.976628	-0.247442	0.541912	0.351011	0.0916813	0.317312	0.362161	-0.199913	0.646532	0.461985	0.0121078	6.69901	6.71207	7.00435	6.97105	6.6701	7.16339	7.35597	7.33571	7.35941	7.81238	7.09992	7.03689	6.98195	7.13	6.81692	6.85601	6.80864	6.99051	7.01222	6.86723	7.00463	6.42737	6.63267	6.87911	6.70069	7.04113	6.70026	6.95946	6.94073	6.58998	6.62301	6.61014	6.37928
ATP1B1	0.0974593	0.931083	-0.876016	0.387612	0.570631	0.32877	-0.407302	0.650373	0.183264	0.741134	-0.405903	0.564781	-0.487493	0.613102	0.382462	0.412066	3.51844	3.94125	3.84748	3.21172	2.92935	2.55289	3.12716	2.97815	3.17619	2.42991	2.74472	3.03689	2.49929	2.94811	3.26029	3.04437	3.74317	3.43706	3.41952	3.16679	3.43828	3.59885	3.08835	2.95711	2.51483	2.89921	2.97979	3.24019	3.0179	2.35942	3.22929	2.43688	3.27975
SLC7A11	-1.82978	0.544419	0.393433	0.889554	1.45424	0.298999	0.103261	0.930288	2.80172	0.000174522	1.31468	0.174863	1.24237	0.0100463	4.53362	1.32831e-13	1.19651	1.94125	1.44538	2.53364	4.68142	-1.25447	1.97515	-0.343775	1.76115	4.52944	-0.162173	1.57745	-0.308067	2.71364	4.05384	-0.540595	2.19885	-1.31783	3.3233	4.16679	1.05977	-0.259132	1.18146	2.16862	3.00025	-0.216262	2.18332	-2.11736	2.60286	5.0799	-2.38542	1.55236	0.209356
PRNP	0.101104	0.859897	-0.189779	0.799445	1.14831	3.6603e-05	-0.365318	0.443059	2.38984	5.8264e-18	1.22045	0.000229751	0.24576	0.647633	1.89214	5.68563e-13	7.72789	8.34213	7.72549	9.30447	8.69544	7.85667	8.83727	7.725	8.99211	9.55772	7.75072	9.11661	7.66921	10.3468	9.20202	7.31739	8.52678	7.27088	9.676	8.60178	8.11506	8.83495	7.88536	9.90947	9.44082	7.3687	8.60073	7.57264	9.17833	9.19977	7.86606	8.48036	7.82259
ATP2A3	0.213793	0.735498	0.911267	0.0541006	-0.231509	0.695005	0.649184	0.0251955	-0.24376	0.500995	-0.0297137	0.966084	1.25705	0.000506486	-0.477855	0.179177	6.26976	5.76906	6.39957	6.14245	5.42289	7.06746	6.64443	7.17979	6.97493	5.68864	6.9977	6.70674	7.19973	5.86458	6.1413	7.24731	6.49653	6.61881	6.35407	5.52587	5.9473	6.01699	6.3004	6.3674	5.09979	6.76483	6.96053	7.39637	6.88415	6.74548	6.589	7.41797	6.50581
PSAT1	0.421648	0.535463	-0.150953	0.862238	3.19258	3.92034e-23	0.277605	0.512152	3.23768	1.36137e-25	0.0263485	0.967969	0.741864	0.0593747	4.438	5.22094e-42	6.0294	7.89078	6.20027	7.8865	8.77813	6.05842	8.47588	5.8161	8.6274	9.88053	4.88222	8.70674	5.08425	8.49191	9.41342	4.64923	8.15304	4.70454	8.0965	8.55312	5.21358	8.3955	5.20382	8.46907	9.47984	5.31772	8.34796	5.28352	8.21539	9.76185	5.66443	7.93805	5.38727
ATP2B4	0.285567	0.614411	0.585901	0.48282	-0.557482	0.236604	-0.0173362	0.978271	-0.509879	0.117573	0.0283263	0.96977	-0.252335	0.770201	-1.44063	1.0573e-05	5.35302	4.90472	6.04741	5.38164	3.92935	6.77896	6.22308	6.65622	6.09902	4.32299	6.59271	5.76728	6.64613	5.62618	4.62018	6.34205	5.02328	6.16599	5.15182	4.19781	6.17247	5.85981	6.42938	5.38161	3.56213	5.98013	5.28412	6.0774	5.24885	3.54384	6.44747	6.54191	6.57393
ATP2C1	-0.164107	0.751541	-0.145449	0.881014	-0.0364886	0.944413	-0.255582	0.538915	0.224584	0.360872	0.243227	0.561997	-0.218732	0.692759	0.509277	0.0308536	5.40596	5.02871	5.79789	5.79668	5.56406	5.487	5.58659	5.8161	5.6136	5.29498	5.69581	5.64354	5.73633	5.45907	5.86119	5.78133	5.48425	5.61291	5.52061	5.30143	5.81466	5.67161	5.93634	5.77527	5.49058	5.10567	5.09526	5.512	5.25736	5.26631	5.44747	5.5314	5.64898
HOMER1	0.0201572	0.98834	-0.608566	0.449147	2.83872	1.06858e-15	-0.151313	0.780062	3.58051	2.62761e-30	0.723258	0.0858697	0.179268	0.724555	6.17254	2.10829e-109	3.00387	4.99436	2.72549	5.49712	7.77418	2.3305	5.84962	2.97815	5.6136	8.42507	2.42279	5.75736	1.01386	6.18077	8.0642	2.70733	5.31433	2.58906	6.07265	8.37454	2.5452	4.89062	2.18146	5.81771	8.34264	2.4467	5.02286	2.34207	5.80798	8.39384	2.47256	4.17384	1.34686
ATP5B	0.0741023	0.860988	-0.170397	0.738161	0.36627	0.0299997	0.0914429	0.811892	0.397394	0.0260189	0.010444	0.979331	0.307528	0.374573	0.219483	0.249314	10.3416	10.5438	10.3096	10.38	9.99089	10.2706	10.5421	10.2445	10.5863	10.2409	10.3166	10.3916	10.2983	10.5727	10.004	10.2017	10.5357	10.2742	10.3639	9.61835	10.4147	10.6135	10.2529	10.4703	10.0535	9.9595	10.3527	10.2498	10.3025	10.1906	10.3626	10.341	10.2867
ATP5C1	0.528176	0.159928	0.0599792	0.948417	0.369451	0.239958	0.563952	0.0308394	0.0935532	0.74606	-0.295772	0.368824	0.255923	0.491383	0.54085	0.00957372	7.38963	7.63054	7.20788	6.94417	6.93881	6.86965	7.19755	7.14004	7.44921	7.1962	7.24297	7.30877	7.19576	7.07326	7.08811	6.84311	7.24324	7.30056	6.9928	7.12704	7.02325	7.13747	6.94964	6.85893	7.11176	7.21	7.49764	7.28138	7.4254	7.29445	7.6535	7.28654	7.75161
ATP5D	1.41621	4.99955e-05	0.647377	0.255722	0.100354	0.847844	1.08868	0.000555264	-0.152482	0.688205	-0.273086	0.558497	1.17198	0.000242091	-0.352328	0.229003	6.03781	5.94125	5.62671	5.24146	4.74751	5.98394	6.23986	6.24119	6.16866	5.25191	5.97738	5.6964	5.80046	5.64855	4.93836	5.31739	5.5564	5.90134	5.36014	4.947	5.58333	5.53528	5.64089	5.03111	4.53867	7.11465	6.59003	6.70282	6.4254	5.84835	6.74129	5.99147	6.57393
ATP5F1	0.231857	0.550602	-0.100727	0.898214	0.375979	0.139057	0.213351	0.525049	0.179286	0.457906	-0.217507	0.500926	0.364465	0.287707	0.603551	0.00249584	7.86421	8.2285	7.77501	7.7765	7.81584	7.89019	8.01224	7.98041	8.11675	7.99106	7.95157	7.89713	7.92075	7.99031	7.91755	7.70496	8.0506	7.9372	7.83819	7.75957	8.16411	8.35742	8.008	7.7481	8.15097	7.79869	8.19396	8.07246	7.91272	8.26412	8.06785	7.84485	8.16588
ATP5G1	0.863075	0.0206725	0.0442621	0.966498	0.522978	0.121068	0.522008	0.120779	0.397573	0.130404	-0.146361	0.744645	-0.05506	0.928226	0.937469	7.06166e-05	5.85948	6.40722	5.50839	5.76631	6.29613	5.43203	6.0049	5.65622	5.69975	5.73108	5.95677	5.86286	5.49929	5.75546	5.7371	5.27958	6.01477	6.02202	5.91653	6.14307	5.64474	5.89062	5.75131	5.91864	5.91172	6.3229	6.27078	6.27924	6.48822	5.83072	6.35605	5.89084	6.40706
ATP5G2	1.38953	6.99752e-05	0.346667	0.634437	0.143283	0.806157	0.92043	0.00183216	-0.355391	0.279084	-0.51867	0.205878	0.586852	0.0712841	-0.259616	0.372115	7.21146	7.38419	6.74655	6.52157	6.22058	7.00763	7.08135	7.06562	6.90411	5.87994	6.96195	6.56614	6.95403	6.38773	5.821	6.21429	6.85229	7.12511	6.2791	6.08617	7.03247	6.57376	6.95624	5.90886	6.02579	8.14276	7.42524	7.73126	7.31558	6.6944	7.98636	6.97862	7.99464
ATP5G3	1.44836	2.11091e-07	0.878786	0.0432243	0.359205	0.308002	1.59925	3.24008e-12	-0.0202403	0.955376	-0.398683	0.288146	1.62115	9.22171e-13	0.068922	0.795995	7.28397	7.5352	6.89541	6.86037	6.6587	6.94521	7.17155	6.98265	7.22058	6.84656	6.91998	6.84424	7.06697	6.69227	6.28413	6.69302	7.16078	7.16195	6.80071	6.50741	6.85679	6.96969	6.85388	6.29415	6.20039	8.11615	8.26519	7.90639	8.18448	7.92235	8.24211	7.71145	8.29576
ATP5H	1.51175	1.97094e-05	0.292851	0.744925	0.234746	0.689202	1.10651	0.000367205	-0.52077	0.0952652	-0.775187	0.0607379	0.600625	0.227365	-0.260639	0.462597	6.05449	6.45221	5.84748	5.11861	5.14085	5.80082	5.79391	6.10744	5.69975	4.62255	5.55207	5.42294	5.35014	4.75546	4.46192	5.22759	5.63625	6.18202	5.19324	5.34366	6.03247	5.56105	5.8957	4.85893	4.49058	7.13247	6.24828	6.72813	6.20112	5.61423	6.93876	5.96044	6.99072
ATP5I	2.26522	6.3792e-08	1.45187	0.00584123	-0.0166323	0.983147	1.84637	5.46169e-05	-0.283772	0.523488	-0.286297	0.701336	0.915934	0.157396	0.0444655	0.919574	3.9691	4.07875	3.68242	3.48474	3.26638	4.36024	4.16278	4.14808	4.14582	2.62255	4.12323	3.27789	3.69193	2.94811	3.10828	3.66886	3.86181	3.96757	3.82288	3.16679	3.90777	3.64776	4.03944	3.16862	3.81739	6.3229	5.36166	5.56212	5.52745	4.61423	5.36277	4.9072	5.75161
ATP5J	1.19198	0.00227143	0.4176	0.592845	0.202833	0.725504	0.818855	0.0225388	-0.228222	0.55969	-0.451416	0.353739	0.400047	0.351488	0.0124005	0.972164	6.08728	6.30582	5.48351	5.08619	5.36792	5.57842	5.92417	5.57509	5.68926	5.0655	5.67072	5.44782	5.47329	5.40754	5.08132	5.10326	5.57967	6.0041	5.52061	5.15102	5.8774	5.57376	5.70502	4.85893	4.94778	6.7762	6.43524	6.50835	6.08159	5.49244	6.60327	5.84627	6.61194
ATP5J2	1.51821	0.0459026	1.34327	0.253216	-0.105659	0.935116	1.18925	0.0901996	0.45153	0.496585	0.538291	0.616061	0.863774	0.380752	0.383848	0.540191	1.93348	1.61932	2.44538	2.32719	2.26638	2.20496	2.61258	2.56312	1.76115	1.62255	2.53827	2.38481	2.2769	2.62618	2.16075	2.3663	2.07332	2.1416	1.92476	1.81315	1.90777	1.54822	2.35138	2.51654	1.60793	3.62504	3.18332	3.83684	3.33983	2.35942	3.13814	3.17384	3.47239
ATP5L	1.4869	6.14597e-06	0.50025	0.313084	0.283281	0.4718	1.07066	1.50221e-05	-0.10738	0.752247	-0.409415	0.188876	0.753892	0.00532656	0.198237	0.47271	7.60873	7.5352	6.9418	6.97548	6.79516	7.18016	7.06262	6.89463	7.00908	6.4743	7.081	7.00372	7.07995	6.79108	6.46714	6.77682	7.35198	7.47983	6.91653	6.93784	7.05977	7.2166	7.15874	6.48397	6.80761	8.59002	7.96053	7.97275	7.93941	7.40976	8.23846	7.56444	8.33451
ATP5O	0.868241	0.00892287	-0.0802291	0.942298	0.228007	0.620942	0.711497	0.00881735	-0.396077	0.126109	-0.644456	0.0681323	0.461537	0.129592	-0.17422	0.480746	7.67764	7.95247	7.33499	6.91216	6.53317	7.35286	7.18461	7.15607	7.20961	6.62255	7.44145	7.01208	7.33579	6.8011	6.54322	7.0063	7.45309	7.69898	6.78274	6.74651	7.35623	7.23672	7.2952	6.40267	6.60793	8.11913	7.57744	7.84409	7.33581	6.93616	7.94213	7.11401	8.11985
ATP5S	0.46524	0.460525	-0.0705489	0.963262	0.178901	0.780141	0.543676	0.339081	0.0838882	0.860633	-0.116414	0.886341	0.307174	0.747389	0.234708	0.604664	3.93348	3.66371	3.44538	3.67115	2.48877	3.99346	4.56012	4.14808	4.20594	3.90796	4.04728	3.57745	4.24652	4.01849	3.52332	3.70733	4.47187	4.03972	3.55279	3.81315	4.05977	3.95032	4.64089	3.75358	4.00025	3.89921	3.97979	3.5265	4.1699	3.70734	4.38276	3.73456	4.31369
ATP5SL	-0.153053	0.769309	-0.363087	0.549626	0.218118	0.58414	0.0974385	0.837773	-0.0308456	0.930138	-0.267297	0.500392	0.264789	0.513645	0.365187	0.0983376	6.39945	6.69613	6.56284	6.27061	6.31077	5.71132	6.09985	6.09085	6.21328	5.79248	6.02765	6.23567	6.02285	5.7347	6.11495	6.47063	6.69604	6.66516	6.39014	6.14307	6.69785	6.1755	6.31074	6.06674	6.12363	5.84263	6.02815	6.25333	6.04273	6.45841	6.21449	6.17835	6.24057
CD83	-0.468437	0.54769	-0.548539	0.418669	0.409047	0.504536	-1.29728	3.14737e-06	1.64816	2.59994e-06	1.21718	6.92268e-05	-1.41612	1.34867e-06	3.04534	2.66606e-22	6.55406	6.76398	7.02173	7.39163	8.68423	3.95499	5.05316	3.94163	5.26365	8.3657	4.83783	5.87208	4.92075	7.87411	8.33211	6.66886	6.77376	6.57091	7.6502	8.93899	6.11288	6.15872	5.93634	7.26761	8.49363	5.96696	6.12522	5.83101	6.13799	7.43137	4.77445	5.57984	5.55985
ATP6AP2	0.0712556	0.874273	-0.207053	0.731942	-0.0292799	0.94387	-0.184698	0.573937	-0.286372	0.11848	-0.276817	0.335971	0.323392	0.434257	-0.235513	0.27828	8.20587	7.91394	8.13787	7.85076	7.42961	8.40374	7.98762	8.04209	8.01959	7.48364	8.36921	7.76233	8.39064	7.62618	7.41679	8.04249	8.08353	8.06371	7.69654	7.01826	8.28859	8.34449	8.15874	7.54839	7.60229	7.91474	7.76194	8.03239	7.32168	7.7765	8.22837	7.89084	8.28831
ATP6V0A1	-0.300935	0.710651	0.366594	0.746973	0.250055	0.719943	0.00114229	0.99955	0.480363	0.197001	0.213767	0.78	0.208899	0.795363	1.36309	0.000121705	3.56574	2.94125	3.88595	3.98431	4.14085	3.44597	4.05316	3.65622	3.91316	4.48053	3.48168	4.19216	4.24652	3.91158	4.72844	4.15985	4.19885	4.07449	4.08003	4.13508	4.16411	4.16713	3.82531	4.35304	5.1315	3.55633	4.10532	3.83684	3.93544	4.54384	3.10643	4.48127	3.37928
ATP6V0A2	-0.560419	0.14302	-0.0729756	0.942469	0.0429056	0.929481	-0.529949	0.163542	0.2665	0.319695	0.206275	0.666585	-0.121483	0.873777	0.0850371	0.796586	6.15071	5.78924	6.25273	6.42765	5.31077	5.87482	5.98514	5.91361	5.93108	5.55329	6.06665	6.11661	6.28439	5.76573	5.96073	6.42519	5.83305	5.99505	5.89159	5.11896	5.99523	6.36292	6.25827	6.49709	5.92986	5.14129	5.92975	5.59	5.4553	5.56532	5.58612	5.99657	5.44967
ATP6V0B	0.613773	0.111988	-0.195753	0.791319	0.433233	0.228692	0.658119	0.0066295	-0.0764539	0.8067	-0.529363	0.0774215	0.596913	0.0499628	-0.131966	0.635645	7.55992	7.91164	7.36934	7.22294	6.80554	6.9054	7.13614	7.30728	7.26011	6.32991	7.09521	7.09709	7.35727	6.83563	6.28413	7.00244	7.62231	7.47007	6.94914	6.68214	7.65372	7.77429	7.66527	7.07987	6.6794	7.59109	7.47455	7.62747	7.47551	6.99802	7.89419	7.37744	8.04225
ATP6V0C	1.45598	5.09795e-05	0.772541	0.072592	0.258938	0.57053	1.3912	1.61186e-07	0.229838	0.524921	-0.0504062	0.929751	1.36708	9.4871e-07	0.887742	0.00145671	5.58883	5.4395	5.19261	5.0697	5.68142	4.97435	5.67559	5.13196	5.38564	5.52944	5.24722	5.35881	5.10132	5.42059	5.22376	4.78133	5.62511	5.62468	5.38419	5.78277	5.64474	5.37022	5.60772	5.38161	5.78784	6.54307	6.29734	6.29203	6.55878	6.8248	6.61458	6.11401	6.49845
ATP6V0D1	0.251256	0.49745	-0.106706	0.891773	0.230703	0.439039	0.133807	0.710926	0.304215	0.0974317	0.0539985	0.898126	0.185737	0.688463	0.625345	0.00131725	7.4189	7.64169	7.36934	7.53364	7.561	7.10748	7.3327	7.19926	7.17243	6.81238	7.30135	7.08128	7.12239	7.13793	7.01873	7.18733	7.46251	7.43371	7.47655	7.27258	7.45894	7.41329	7.42938	7.39918	7.53867	7.23769	7.27747	7.40228	7.29919	7.58473	7.49722	7.32359	7.38528
ATP6V0E1	0.804695	0.0383271	-0.166058	0.873801	0.111913	0.870381	0.562017	0.0374142	-0.454366	0.111493	-0.585819	0.196411	0.551744	0.0457007	-0.342671	0.199091	8.47419	8.64998	8.21167	7.62111	7.13263	7.64035	7.77101	7.52967	7.6136	7.15394	7.86573	7.2177	7.74178	7.18077	6.95331	7.5201	7.86181	8.16195	7.43974	7.21687	8.15991	7.93069	7.91617	7.09289	7.11176	8.63132	7.92408	8.31205	7.72602	7.43332	8.63833	7.72997	8.57042
SGPP2	-0.962477	0.614471	-0.408772	0.915697	-0.133613	0.948985	-0.811657	0.487974	1.3337	0.088686	1.44908	0.222713	-2.88693	1.68814e-05	3.4837	1.92824e-11	1.93348	1.78924	1.80795	2.94868	4.43631	-0.254467	0.39019	0.241187	-0.408773	1.42991	0.422789	-0.422545	0.276895	1.43353	3.6388	0.459405	0.198849	0.68217	1.92476	3.39811	2.05977	1.91079	0.766419	2.79665	4.58521	0.198775	0.935393	-1.11736	1.0179	-0.100014	0.421935	0.436879	-0.52761
ZSCAN12P1	-1.2197	0.414838	-0.877765	0.607779	0.406207	0.700367	-1.89122	0.00832654	1.4774	0.00488115	1.04823	0.1163	-1.63071	0.03373	2.06639	2.73686e-05	2.61155	2.61932	2.80795	3.43411	3.92935	-1.25447	1.39019	1.97815	-1.40877	1.42991	2.42279	2.03689	1.49929	3.27003	3.05384	1.45941	2.31433	2.48952	2.98889	2.81315	1.32281	2.0628	1.76642	3.03111	3.65233	1.3687	1.25732	1.05257	1.1699	2.35942	-0.385419	1.55236	1.58787
ATP6V1A	0.0195246	0.974115	-0.322363	0.543579	-0.0726695	0.85918	-0.225995	0.552069	-0.207158	0.413036	-0.152397	0.661824	-0.289348	0.464754	-0.147901	0.530983	6.9691	6.61367	6.86202	6.7089	6.26638	7.0263	6.70609	7.00495	6.75613	6.10637	6.96195	6.6912	7.01836	6.41408	6.24214	6.62933	6.65281	6.91099	6.49323	6.15102	7.18906	6.89062	6.73605	6.30164	6.11573	6.64586	6.3866	6.753	6.04273	5.81288	6.84099	6.38719	6.85321
GADD45A	-0.383964	0.616472	-0.286229	0.732896	1.14354	0.00813474	0.228838	0.606901	2.37423	7.79271e-13	1.20925	4.6089e-05	-0.855546	0.512103	2.72777	1.44229e-05	5.29805	6.28465	5.32452	6.79166	7.40593	4.38939	5.29708	4.14808	5.33269	7.24094	3.96711	5.64354	3.7794	7.33698	5.44086	4.58869	5.56808	4.46353	6.80962	6.76216	5.53226	6.15872	5.6244	7.23275	7.80515	4.15297	5.85426	3.83684	7.06229	5.83072	4.5571	5.40651	4.81816
ATP6V1C1	-0.340741	0.466612	-0.439653	0.400365	0.0277846	0.954345	-0.405073	0.26807	0.0297575	0.932414	-0.0178333	0.973785	0.00987027	0.989184	-0.253365	0.394728	6.94247	6.75887	6.75696	6.61544	5.93881	6.73422	6.45628	6.72231	6.35278	5.87994	6.52433	6.59426	6.50571	6.6596	6.12158	6.91062	6.53275	6.6934	6.37821	5.41141	7.09979	7.05375	6.85388	6.90394	6.41529	5.87826	6.16421	6.34616	5.96172	5.81288	6.66443	6.43688	6.52767
ATP6V1C2	-0.0517926	0.933791	-0.31279	0.701905	-0.187642	0.703147	-0.218342	0.680544	-0.439347	0.132396	-0.270083	0.611138	0.143593	0.859687	-0.874886	0.00155207	6.02094	5.4773	5.6153	5.19661	4.43631	5.78993	5.71212	5.96001	5.94878	4.88934	6.01774	5.7272	5.99571	5.01849	4.65718	5.60915	5.13745	5.7802	5.10918	4.03554	6.21358	6.03549	6.10032	5.73155	4.77786	5.55633	5.3191	5.51926	4.87034	4.78263	5.83858	5.30313	5.62889
ATP6V1D	-0.0680417	0.921423	-0.374118	0.610251	0.158815	0.767763	-0.288337	0.487606	-0.101187	0.772686	-0.278424	0.526039	-0.0215886	0.974682	0.240042	0.400492	6.26976	6.27037	5.93264	5.7765	5.6701	5.04931	5.62541	5.14808	5.6136	5.17714	5.48168	5.37187	5.52482	5.28439	5.33068	5.68822	5.90851	5.85209	5.64523	5.52587	6.05977	5.95032	5.97587	5.49054	5.64136	5.4467	5.66331	5.31727	5.1967	5.53661	5.77445	5.36762	5.87042
ATP6V1E1	0.184553	0.704906	-0.381535	0.568871	0.0709784	0.898744	0.0400014	0.943084	-0.359007	0.208106	-0.447628	0.268103	0.32211	0.394473	-0.334811	0.167772	7.42853	7.50501	7.40951	7.0319	6.52691	6.73422	6.89798	7.09502	6.88585	6.3841	6.93058	6.61637	7.03623	6.24089	6.22376	6.94725	7.10574	7.45035	6.74145	6.22065	7.49607	7.18795	7.15874	6.33854	6.16252	7.17032	6.94941	7.13531	6.71525	6.61079	7.2033	6.49937	7.14246
ATP6V1F	1.19984	0.00197058	0.325615	0.652498	0.17458	0.757517	1.04198	4.48126e-05	-0.436111	0.155704	-0.628798	0.0744256	0.42319	0.304531	-0.171393	0.604664	7.4189	7.3875	6.98675	6.42765	6.33963	6.71708	6.55342	6.88504	6.45541	5.41697	6.65161	6.48435	6.63445	6.00988	5.75428	6.45941	6.80371	7.24822	6.30453	6.41141	6.74907	6.70087	7.04564	5.95711	5.79776	8.03167	7.35956	7.69482	7.2826	6.47363	7.62581	7.01933	7.60682
ATP6V1G1	0.723638	0.0574908	-0.0554492	0.958102	0.145361	0.783788	0.420015	0.186113	-0.224777	0.474703	-0.388452	0.328647	0.407368	0.234111	-0.165124	0.569245	8.95251	8.84211	8.48037	8.2796	7.64431	8.39119	8.10214	8.22418	8.01539	7.4649	8.13245	7.92175	8.12029	7.74771	7.37576	8.22593	8.65965	8.62322	8.26945	7.92863	8.50603	8.34264	8.47378	7.68646	7.88406	9.0552	8.57654	8.56036	8.41973	8.00851	8.92973	8.22913	9.0561
ATP6V1H	-0.093754	0.846617	-0.51442	0.373622	-0.115594	0.774345	-0.245699	0.622699	-0.436673	0.0952652	-0.34001	0.443994	-0.0140797	0.983112	-0.297545	0.178929	6.41245	6.19675	6.67694	6.02763	5.40934	6.42501	5.92417	6.22608	6.05066	5.28077	6.45988	5.6964	6.38542	5.55691	5.65718	6.32359	6.37544	6.50872	6.08738	5.4634	6.62049	6.37022	6.40062	5.23275	5.64136	6.11166	5.78088	6.06752	5.44043	5.4999	6.16148	5.51725	6.23172
ATP7A	-0.164651	0.78808	-0.0699966	0.95122	0.0589166	0.925568	-0.234055	0.653636	0.0552971	0.886648	-0.0185779	0.979219	0.310799	0.607156	0.986901	0.000578664	5.72007	5.15848	5.80795	5.90288	6.06512	6.04015	5.78251	5.89463	5.43672	6.00626	5.73264	5.83484	5.86186	5.01849	6.5918	6.27958	5.60257	5.7802	5.72271	5.60901	5.32281	6.03549	5.53901	5.63992	6.20039	5.55633	5.69028	5.49735	5.53447	6.68135	5.23663	5.52434	4.96424
ATP7B	-3.19469	0.287957	0.866377	0.8454	-0.638709	0.780218	0.3607	0.916424	-0.799815	0.612085	-0.178634	NA	0.670168	0.8983	-1.48765	0.350033	0.611548	0.20428	1.44538	0.626754	-0.318582	3.78993	2.80523	3.70062	3.59123	1.42991	1.15975	-0.422545	1.69193	0.21114	-1.6466	0.0443678	-1.38611	0.267132	-1.53468	0.228186	0.737845	1.0628	1.76642	-0.290815	-1.39207	-1.80122	0.257321	-0.11736	-0.152026	-1.10001	-1.38542	0.851916	-1.11257
ATP8A1	-0.764631	0.167192	-0.0972106	0.942131	-0.801861	0.0376369	-0.529319	0.354901	-0.504166	0.208899	0.281744	0.623263	0.0327179	0.976711	-0.378741	0.387173	5.35302	4.52621	5.50839	5.29918	5.17327	5.71132	4.41994	5.48911	4.76115	3.87048	5.51025	4.48435	5.39237	4.48416	4.44086	6.14591	4.56808	5.55253	4.87471	4.70931	4.73784	4.64776	4.70502	4.13545	3.25179	4.24317	3.95776	4.4218	3.87034	4.2923	4.76433	4.8292	4.47239
ATP8B1	-1.03923	0.140364	-0.479142	0.703259	-0.496604	0.412002	-0.778121	0.318968	-0.546956	0.239184	-0.0722329	0.942623	-0.819997	0.494003	-1.03201	0.0339166	3.31199	3.57351	3.28188	2.94868	2.48877	4.36024	3.97515	3.46358	2.67869	2.42991	4.64518	3.22131	2.86186	3.32662	2.60132	3.81696	3.13745	3.72656	3.16576	1.22819	3.9473	3.44131	3.64089	3.35304	2.85586	2.84263	2.69028	2.63753	2.65533	1.80688	2.65897	3.02184	3.05735
ATP8B2	-0.113307	0.84048	0.552501	0.490015	-0.631506	0.137372	0.0761031	0.888964	-0.607345	0.0239519	0.00690083	0.994095	-0.529859	0.236442	-0.380181	0.171902	6.07098	4.97687	6.55091	5.88414	5.78994	7.6004	6.32093	7.24119	6.11479	5.54142	6.83783	6.16991	6.7794	5.43353	6.04688	6.84742	5.6907	6.31153	5.60488	5.38469	6.8306	6.33332	6.86094	6.21698	5.38929	6.09964	5.90694	6.81633	5.66176	5.11915	6.53939	6.82346	6.47239
ATP9B	-0.240782	0.613945	-0.215462	0.774253	-0.125447	0.740763	-0.7381	0.0236244	0.305409	0.224164	0.412799	0.211566	-0.304254	0.544581	0.472011	0.0545935	5.9514	5.86725	5.98675	6.14245	5.89087	6.50042	5.88204	6.20312	5.24944	5.9624	5.84905	5.76728	6.15136	5.64855	6.16718	6.39604	5.64731	5.98595	6.24011	5.51359	6.05977	5.84939	6.10032	6.38161	6.05915	5.76102	5.33627	5.73439	5.40256	5.49244	5.43476	5.77078	5.51678
ATPAF1	-0.192534	0.691756	-0.243599	0.770177	-0.526945	0.0514741	-0.152692	0.813739	-0.84677	0.00108125	-0.336898	0.47182	-0.00552329	0.996213	-1.71626	1.99214e-10	5.51844	5.26317	5.84748	5.25611	4.07374	5.89528	5.34439	5.59874	5.53374	3.83201	5.93586	5.05319	6.13488	4.40754	3.39779	5.84311	5.02328	5.72656	4.53141	3.22819	5.93752	5.15026	5.65719	4.54207	3.25179	5.43718	4.93539	5.71553	4.49183	3.5147	5.34929	4.80611	4.82994
ATPAF2	0.00439948	0.995024	-0.178585	0.876828	0.212866	0.663248	-0.170436	0.797533	0.263449	0.452032	0.0315686	0.968385	-0.0231649	0.98068	-0.083997	0.806475	4.61155	4.76906	4.90481	4.98431	4.26638	4.06746	4.09063	3.97815	3.63562	3.42991	4.64518	4.06931	4.73633	3.87411	3.60132	4.56793	4.98893	5.20573	4.84036	4.00078	4.64474	4.69506	4.46686	4.59183	3.81739	4.40823	4.63583	4.35837	4.32371	3.85418	4.36947	4.27818	4.36316
ATPIF1	1.25984	2.27394e-05	0.59157	0.206731	0.0482547	0.924147	1.1565	2.1684e-06	-0.383215	0.0998028	-0.451036	0.166347	0.935097	0.00412236	-0.666708	0.00375032	6.45704	6.61367	6.20788	5.92138	5.31077	6.30778	6.25644	6.36358	6.39213	4.88934	6.74472	6.02867	6.37843	5.53307	4.82913	6.27958	6.36208	6.47007	6.01222	5.41141	6.24564	6.24071	6.59085	5.70918	5.09979	7.63132	6.94941	7.06255	6.91675	5.92235	7.28701	6.86594	7.70761
ATR	-0.640555	0.116941	-0.217393	0.771848	-0.203373	0.592584	-0.624123	0.0749089	-0.0424397	0.905778	0.144037	0.728594	-0.785707	0.0518518	-0.414244	0.096208	6.21888	6.06226	6.63238	6.53364	5.56406	6.6939	5.84962	6.37047	5.7511	5.11441	6.53131	6.06127	6.67493	5.816	5.16075	6.8982	6.08962	6.41009	6.17268	5.55011	6.02325	6.10719	6.48524	5.99459	5.41529	5.59109	5.48229	5.48997	5.60953	4.85418	5.57458	6.16933	5.91533
C17orf107	1.06848	0.663845	1.08687	0.290305	3.0042	0.000619025	1.15123	0.0233007	4.02374	3.11658e-09	1.01092	0.148469	0.33197	0.663987	6.29204	6.80116e-24	0.196511	1.94125	0.222985	3.71422	5.00335	1.3305	3.71212	1.24119	3.34611	4.68864	-1.16217	3.33234	-0.308067	3.71364	4.86119	0.781333	2.70135	0.267132	3.95718	6.38469	0.737845	2.54822	1.50338	2.79665	5.1929	-0.216262	3.79337	0.204568	4.37154	5.7948	1.42194	3.68481	1.58787
ATRIP	-0.130141	0.873304	-0.060236	0.966682	-0.234079	0.697902	-0.260847	0.74006	-0.4352	0.286474	-0.220089	0.785056	-0.157848	0.896481	-0.816891	0.0420956	4.91533	4.80914	5.20788	4.24146	3.92935	4.78993	3.66321	4.78551	3.34611	3.20752	4.19538	3.70674	4.15136	3.75546	2.52332	5.11762	4.59117	5.20573	4.63525	3.85268	4.71512	4.2003	4.57377	3.46407	2.77786	4.75336	4.41113	4.56914	4.0179	3.25754	3.97213	4.19177	3.97489
ATRN	-0.0733824	0.923433	0.332385	0.760737	-0.366349	0.483129	-0.173077	0.818502	-0.42731	0.216853	-0.0764714	0.932607	-0.0628387	0.959389	-0.716108	0.0340045	4.44444	3.61932	4.12988	4.27061	3.00335	5.55289	4.78251	4.94163	4.34611	3.83201	4.76856	4.41034	4.41985	3.67057	3.44086	4.78133	3.61389	3.85209	3.59461	2.96515	4.26141	4.35558	4.57377	3.99459	3.56213	4.32806	4.23917	4.25768	3.62933	3.35942	4.21449	4.48127	4.41099
ATRX	-0.0641111	0.893388	-0.326173	0.517616	-0.126419	0.709324	-0.238811	0.509319	-0.163507	0.51399	-0.0570193	0.90295	-0.278886	0.438931	-0.178083	0.366898	7.76383	7.84332	7.89541	7.5983	7.09081	8.06521	7.81925	8.06985	7.86735	7.28789	8.22369	7.6596	7.98425	7.71364	7.20202	7.84095	7.46251	7.89892	7.46814	7.26528	7.97864	7.66865	7.95624	7.29415	7.10778	7.70459	7.23689	7.43339	7.16086	6.70412	7.63139	7.435	7.80181
ATXN1	-0.657587	0.200614	-0.674502	0.384608	-0.263149	0.658492	-0.670513	0.108369	-0.00330233	0.992638	0.241193	0.700779	-1.45524	0.00776472	0.0781732	0.868437	5.81122	5.12711	5.6153	5.35467	5.47583	4.26909	3.56012	4.21081	3.63562	3.62255	4.81511	4.10102	5.04948	4.64855	3.90799	5.61928	5.43406	5.57699	5.50972	5.4634	5.41027	5.2166	5.81081	5.20104	4.36282	4.64172	4.37834	4.68999	4.50619	3.39184	4.52147	4.34377	5.1066
ATXN10	-0.380696	0.274116	-0.450853	0.392421	-0.111461	0.772425	-0.302813	0.348768	-0.285501	0.154497	-0.192453	0.603954	-0.311112	0.442785	-0.605229	0.00118018	7.64497	7.51716	7.53889	7.01046	6.28875	7.25729	7.02923	7.33571	6.95755	6.37075	7.30135	6.97833	7.114	6.78605	6.33639	7.58094	7.07741	7.74287	7.09103	6.12704	7.3077	7.12025	7.30558	6.78065	6.24456	6.84983	6.83324	7.02219	6.64239	5.97145	6.87197	6.6201	6.80629
ATXN1L	0.0825024	0.889835	-0.0943368	0.926477	0.249006	0.466571	-0.106963	0.832068	0.581584	0.00690271	0.313086	0.346692	-0.186563	0.732362	0.745214	0.000365771	5.1814	5.34724	5.68242	5.72479	5.78994	5.30012	5.63812	5.71151	5.52196	5.36402	5.60601	5.62185	5.36436	5.71364	5.54322	5.63931	5.66917	5.52766	5.74145	5.56209	5.33776	5.45511	5.67331	5.86906	5.40235	5.3073	5.52036	5.42953	5.78461	5.46223	5.29406	5.31952	5.43432
ATXN2	-0.421388	0.407387	0.0941097	0.935123	-0.124359	0.826553	-0.159731	0.752237	-0.0790391	0.830683	0.0265824	0.967969	0.140403	0.830544	-0.469789	0.0975484	5.1814	5.51414	5.69331	5.38164	4.87124	5.95499	5.66321	6.15607	5.41141	4.73108	6.12323	5.64354	5.76875	5.31268	4.56285	5.95126	5.16847	5.56481	5.70373	4.87204	6.14724	5.96969	5.94964	5.76447	4.94778	5.22114	5.44319	5.51926	5.10536	4.78263	5.26563	5.9072	5.67533
SEC14L2	-0.499215	0.452936	0.183337	0.859824	-0.0298212	0.969248	-0.251619	0.63291	0.649581	0.0707922	0.661396	0.0779634	0.516916	0.295313	3.46279	3.48881e-30	3.89695	4.52621	4.86684	5.47224	8.09505	4.65242	4.35982	4.84605	4.44921	6.39734	5.39242	4.59982	4.90139	4.855	7.00803	5.15985	5.10574	4.9301	5.71325	8.153	5.00463	4.74087	5.03944	5.18492	7.65233	4.3073	4.62189	5.06255	5.1967	8.53025	4.13814	5.19177	4.75779
ATXN3	-0.132577	0.813516	-0.241521	0.767744	-0.0170373	0.975602	-0.237685	0.601208	-0.113739	0.706748	-0.115677	0.825817	-0.180843	0.784414	-0.191389	0.503099	5.32579	5.24867	5.72549	5.60403	5.22058	6.02166	5.28096	5.56312	5.7511	4.11441	5.95677	5.47227	5.87184	5.28439	5.17358	5.91062	5.56808	5.76963	5.19324	4.68762	5.81466	5.96969	6.15874	5.46407	4.6954	5.24317	5.16421	5.21356	5.0179	4.68135	5.55122	5.49577	6.1066
BNIP3	0.362523	0.33804	0.0513786	0.958816	-0.144434	0.682757	0.476054	0.265701	0.488274	0.0948594	0.610546	0.121765	0.691976	0.206263	-0.647156	0.0330606	5.9514	5.86725	5.93264	5.86516	4.58831	6.1718	5.77101	6.36358	5.95755	5.44273	6.13245	5.42294	6.26936	6.69227	3.93836	5.95925	5.82334	6.07449	6.22021	5.11896	6.13016	5.79615	6.23674	6.08422	5.22264	6.08752	5.76828	5.93249	6.57249	5.09966	6.26204	5.78855	6.38328
ATXN7L1	0.126908	0.878238	0.136783	0.93727	-1.07532	0.0143807	0.121492	0.906815	-1.29382	0.000964016	-0.239332	0.773395	0.0151383	0.989938	-1.18503	0.00252654	3.74083	3.31976	3.63802	3.27061	2.68142	4.62818	3.50567	4.35666	3.49812	2.20752	5.04728	3.03689	4.54991	3.14974	2.52332	4.45941	3.42124	4.1416	2.78725	2.81315	4.69204	3.54822	4.22585	2.87911	3.1315	4.28624	3.10532	3.88264	2.65533	2.48495	4.58036	3.73456	4.57393
ATXN7L2	-0.504515	0.375324	0.0547957	0.966498	0.180187	0.713415	0.269242	0.683584	-0.140777	0.727723	-0.339353	0.550743	0.851465	0.168337	-0.709112	0.0388298	4.49419	4.52621	4.19261	4.53364	3.63561	4.03094	3.39019	3.94163	3.76115	2.52944	4.39242	4.06931	3.90139	3.67057	2.74571	4.56793	4.74317	4.61291	3.78725	2.81315	4.32281	4.44131	4.35138	4.1015	3.30837	3.69063	4.63583	4.43723	4.35577	3.92235	3.74386	4.34377	4.07725
ATXN7L3	0.423626	0.30858	0.390593	0.529118	-0.0267522	0.957182	0.347874	0.369321	0.301188	0.242991	0.309085	0.422832	0.573589	0.137982	0.360221	0.146584	5.57733	5.20428	5.37949	5.87468	5.4496	5.72281	5.81645	5.83613	5.89501	5.42991	5.93586	5.66492	5.8518	5.77592	5.55307	5.63931	5.5087	5.52766	5.46532	5.57396	5.46577	5.45511	5.83967	5.63992	4.98297	5.90613	5.86021	6.04755	6.05743	5.96068	5.79946	5.83491	5.53848
ATXN7L3B	-0.060758	0.909984	-0.0553595	0.952664	-0.180531	0.634922	-0.0766047	0.850903	-0.228697	0.333919	-0.0669507	0.876609	-0.01723	0.98068	-0.0433035	0.888806	7.31545	6.82877	7.32452	7.05721	6.5016	7.59416	7.34826	7.53581	7.15728	6.45544	7.92264	7.35881	7.80828	6.87411	7.29884	7.7097	7.37544	7.46025	7.29505	6.92863	7.26141	7.28003	7.15874	7.07987	6.77786	7.2128	6.92975	7.51017	6.79342	6.80988	7.35605	7.37939	7.13298
AUH	-0.00730894	0.992877	-0.353039	0.746426	-0.444033	0.271526	-0.0508317	0.957998	-0.611948	0.0949347	-0.186544	0.815687	-0.488297	0.69535	-1.06697	0.00592124	4.28397	3.82877	4.59222	3.53364	3.58831	4.30012	3.44908	4.82615	3.87663	2.32299	4.53827	3.78691	4.7794	2.87411	1.81283	4.64923	4.10574	4.48952	4.16576	2.96515	4.43828	3.78526	4.64089	3.66338	2.60793	4.22114	3.39482	4.01192	3.49183	2.80688	4.25844	3.63328	4.29682
AUNIP	-1.06078	0.0336079	-0.665831	0.400365	-0.274067	0.59301	-0.559171	0.357904	-0.54572	0.11138	-0.291003	0.621835	-0.645232	0.496927	-1.00491	0.011179	5.00387	4.50196	4.92343	4.18134	4.03897	4.65242	4.47765	4.97815	4.47387	2.87048	4.39242	4.03689	4.52482	4.11803	3.26029	5.22759	4.80371	5.1416	4.22021	3.10266	4.66858	4.26443	4.76642	3.66338	2.1929	3.4467	3.84228	4.09209	3.13338	2.70734	3.70204	3.65927	3.95352
AUP1	-0.0737553	0.883652	0.329106	0.52151	0.406451	0.0700722	0.616186	0.0156967	0.505118	0.00934629	0.077823	0.848229	0.482185	0.100746	0.743378	1.47522e-05	6.50637	6.78422	6.70949	6.91216	6.78994	6.15492	6.22308	6.63922	6.46774	6.65046	6.89311	6.90837	6.9446	7.04824	6.78802	6.88147	7.19131	6.72656	6.84036	6.89115	6.57705	6.93069	7.3312	7.01297	6.91627	6.23769	7.33627	6.91331	7.47186	7.1288	6.58325	7.22042	7.26897
AURKAIP1	0.721051	0.0251513	0.0290151	0.980804	0.669274	0.0352787	0.634227	0.0182918	0.592928	0.00739634	-0.0972935	0.864732	0.376934	0.263568	1.19933	1.15178e-09	6.65594	7.54116	6.60957	6.73528	7.10768	5.97435	6.71212	6.47001	6.8344	7.07788	6.48888	6.75238	6.58068	6.95261	6.92325	6.24731	6.81356	6.60698	6.97708	7.37793	6.63871	6.80156	6.63267	6.68073	6.97426	6.97685	7.20218	6.753	7.3968	7.40778	7.04503	6.85192	7.05233
AUTS2	1.78666	0.206314	2.49559	0.132554	-0.881723	0.6449	2.56191	0.0172932	-0.654849	0.627886	0.206526	NA	1.56935	0.17826	0.968544	0.380223	0.611548	0.20428	1.44538	-0.373246	1.68142	2.44597	0.805228	0.656225	0.913155	0.622554	2.42279	1.38481	2.2769	1.21114	2.60132	1.04437	-0.386114	1.48952	0.465324	0.965152	-0.262155	-0.259132	0.766419	0.294147	-1.39207	1.19878	2.52036	1.34207	2.43294	2.94438	3.3425	2.49577	3.34686
AVEN	0.35781	0.664495	0.147771	0.933611	0.141624	0.852795	0.425248	0.589698	0.0558852	0.92933	-0.10394	0.917597	0.300235	0.78104	0.151699	0.763275	3.13511	3.01164	2.44538	2.94868	3.07374	3.95499	4.05316	3.78551	3.59123	3.08199	3.48168	3.53165	3.44682	3.27003	2.81283	3.10326	3.13745	2.38261	3.27268	2.10266	3.3817	3.26443	2.98881	2.70918	3.1315	3.19878	3.36166	3.27496	3.27424	2.89999	3.54532	3.37548	3.77007
AVIL	-0.286561	0.782741	0.0518865	0.976539	0.193584	0.824582	-0.125498	0.882314	0.235212	0.671358	0.0232127	0.982433	0.345168	0.732362	0.0597667	0.913323	2.85948	3.20428	3.63802	3.58095	3.43631	3.20496	2.61258	3.17979	2.98354	1.94448	3.74472	3.22131	3.7794	3.21114	2.93836	4.2923	4.2286	3.38261	3.92476	3.10266	2.98577	3.54822	3.98881	3.40962	2.60793	2.65821	3.39482	3.16804	3.33983	2.65487	3.36947	3.85192	4.13536
AVL9	-0.111153	0.854971	-0.116338	0.90956	-0.149705	0.73599	0.028355	0.961351	-0.131047	0.677048	-0.00132063	0.998979	-0.015902	0.983047	0.164236	0.560404	5.21146	5.30582	5.35227	5.31325	5.31077	5.7679	5.56012	5.66745	5.7511	5.17714	5.80361	4.88124	5.18379	4.94811	4.82913	5.31739	5.2138	5.51506	5.00448	4.91001	5.62049	5.32583	5.53901	5.16862	5.14709	5.06914	5.07494	5.13057	5.04765	4.9768	5.25121	5.05159	5.57393
AVPI1	0.314643	0.760317	0.40472	0.806068	-0.191638	0.840748	0.386309	0.713958	-0.0134189	0.984579	0.161946	0.897156	0.536977	0.666958	0.219885	0.751353	3.13511	2.86725	2.33846	2.79668	2.76888	2.99346	2.50567	2.46358	1.59123	0.944482	3.15975	1.89938	3.01386	1.21114	0.353397	2.26676	2.70135	2.76963	3.05029	2.81315	2.90777	2.64776	2.98881	2.95711	3.06737	2.95366	2.93539	2.5265	2.93544	3.14791	2.97213	2.89631	2.93182
AXIN1	0.117624	0.870802	0.685099	0.325609	0.287105	0.575521	0.289531	0.590106	0.905519	0.00211417	0.599593	0.265	0.664347	0.0843537	0.925173	0.000161396	4.67764	4.20428	5.01306	4.73528	5.09081	4.81162	4.95497	4.96001	5.06696	5.03194	4.79202	5.2917	4.92075	5.31268	5.3534	4.90235	5.13745	4.96757	5.78725	4.92863	4.66858	4.62351	4.82531	5.52936	4.81739	4.12951	5.35325	5.07246	5.72449	5.56532	5.02397	5.72843	4.97489
AXIN2	0.604601	0.27974	0.839897	0.303525	-0.598268	0.287447	0.577916	0.303099	0.0200096	0.971112	0.598247	0.368502	0.754819	0.478288	-1.79029	5.02175e-05	3.89695	3.4773	4.52067	3.98431	3.14085	5.56571	5.21462	5.21081	5.03417	1.62255	5.12323	4.55473	4.86186	4.94811	1.3534	4.76319	3.61389	4.89162	4.29821	1.81315	4.62049	3.64776	5.01435	4.13545	2.51483	4.88528	4.47455	5.21356	5.0378	3.2923	5.14596	4.92873	4.75779
AZI2	-0.277613	0.49745	-0.282458	0.716207	-0.198475	0.616865	-0.288113	0.509318	-0.292054	0.24873	-0.112715	0.84445	0.0785424	0.901774	-0.256692	0.236824	6.60023	6.08692	6.39957	6.17365	5.56406	6.38939	6.08135	6.21081	5.86735	5.42991	6.24722	5.56614	6.15954	5.36764	5.58222	6.59383	6.50263	6.6934	6.16576	5.77251	6.41027	6.15872	6.52131	5.87911	5.49058	5.84263	5.90694	5.88826	5.49903	5.76417	6.08219	5.72228	6.16355
PAK1	-0.417769	0.640275	-0.410578	0.809765	-0.18338	0.846982	-0.805366	0.261591	0.468996	0.346694	0.634462	0.384718	-1.20541	0.00181716	2.97175	2.75201e-22	3.46953	3.52621	3.84748	3.98431	6.13263	3.50042	2.97515	3.82615	2.17619	4.98011	3.23014	2.66492	3.01386	3.62618	5.83721	4.54687	4.16847	4.61291	4.53141	6.49497	3.3817	2.82833	3.57377	3.46407	5.79776	3.24317	3.48998	3.49735	3.57589	5.16677	2.97213	2.17384	1.58787
AZIN2	-0.594345	0.534283	0.182806	0.938078	-1.02042	0.0799093	-0.483609	0.767335	-1.10339	0.111379	-0.104847	0.954484	-1.04028	0.569304	-1.66823	0.00286305	2.78147	2.07875	3.22299	1.62675	1.85134	3.69973	3.32879	3.56312	2.49812	0.622554	3.42279	1.89938	3.54991	2.08561	0.938359	3.58869	2.52078	3.20573	0.0502863	0.228186	3.78224	2.64776	3.26892	3.23275	1.77786	1.65821	2.18332	2.88264	1.0179	0.221914	3.16917	2.65927	2.69478
B2M	0.659191	0.0452304	-0.136138	0.854114	0.0394498	0.940468	0.395206	0.114531	-0.36849	0.101778	-0.428005	0.137823	0.321573	0.288908	0.0534176	0.83639	14.197	14.1436	13.8112	13.4412	13.3475	13.8091	13.4928	13.6194	13.5399	13.2845	13.922	13.3869	13.8308	13.3134	13.19	13.5446	13.8171	14.0709	13.3926	13.5347	14.0848	13.9128	13.9404	13.1725	13.523	14.2938	13.7411	14.1021	13.4931	13.6117	14.499	13.6501	14.6531
B3GALNT2	-0.147279	0.85418	0.273025	0.811067	-0.264778	0.670297	0.143707	0.842423	-0.259577	0.53137	-0.0123897	0.989069	-0.387063	0.658739	-0.552426	0.13757	3.821	3.57351	3.76731	4.35467	3.14085	4.89528	4.68787	5.25614	4.01749	3.90796	4.96711	4.27789	4.18379	3.7961	3.56285	4.64923	3.86181	4.0041	3.78725	3.22819	4.41027	4.46879	4.46686	3.99459	3.46592	3.95366	4.20218	4.13057	3.82525	2.70734	4.28701	4.46663	4.89865
B3GALT4	0.646589	0.113372	0.680875	0.405348	-1.05681	0.00063174	1.27522	0.0150847	-1.94254	3.70339e-11	-0.905495	0.0724123	1.15516	0.101527	-2.09626	1.79838e-09	4.98659	3.66371	4.59222	3.32719	1.48877	5.73422	4.71212	5.73304	4.80068	2.20752	5.57929	3.82538	5.37843	2.87411	2.87696	5.17365	4.28631	5.38261	3.27268	2.81315	5.18079	4.29546	4.8819	2.79665	2.77786	5.67451	4.16421	5.72813	3.89237	3.5147	5.63139	5.09984	5.31369
STAG3L5P-PVRIG2P-PILRB	-0.786752	0.479434	1.15767	0.18652	0.132843	0.915164	0.203541	0.785736	1.35637	0.00719278	1.20735	0.0420775	0.29173	0.782962	0.453495	0.427163	1.78147	1.94125	1.44538	3.62675	3.32527	2.44597	2.39019	3.17979	2.05066	1.42991	3.23014	3.43544	3.7794	3.62618	2.93836	3.95126	3.25774	2.48952	4.39606	3.03554	2.64474	3.2003	3.42938	4.68646	2.30837	1.65821	3.91267	2.92703	4.35577	2.75797	2.42194	4.39107	2.41099
B3GAT2	0.352888	0.708275	-0.294007	0.881886	-0.296525	0.713479	-0.439298	0.680736	-0.183608	0.762302	0.0932402	0.942671	-0.0985429	0.965944	-0.481451	0.529174	3.13511	2.42667	3.03034	2.32719	0.681418	3.3305	2.71212	2.74369	2.49812	1.62255	2.83783	2.48435	2.7794	2.7961	2.60132	3.26676	3.19885	3.0041	2.98889	2.96515	2.98577	2.2003	2.76642	2.29415	-0.392065	3.5207	2.02286	2.68999	2.30741	1.80688	2.70204	2.55236	3.05735
B3GAT3	0.64154	0.253927	0.728375	0.151506	0.0203916	0.978336	0.995336	0.000839905	-0.0664482	0.890465	-0.108167	0.839058	0.691967	0.0659738	0.426613	0.223471	4.84037	5.11117	4.68242	5.05302	5.10768	5.06746	5.19755	5.78551	5.19114	4.92633	6.14161	5.42294	6.14314	5.11803	5.39779	5.08876	5.34181	4.98595	5.13775	5.35747	5.11288	5.02627	5.57377	4.87911	4.83675	5.80611	6.08514	6.09209	5.91406	5.68789	5.77445	5.79443	5.97489
B3GLCT	-0.177836	0.839147	-0.189159	0.885189	0.0454228	0.949962	-0.122775	0.870912	-0.116827	0.798253	-0.181951	0.793032	0.0648372	0.948161	-0.0542912	0.89267	3.9691	4.04558	3.80795	3.98431	3.8107	4.72281	4.35982	4.24119	3.49812	3.75184	4.51025	4.06931	4.52482	3.75546	3.56285	4.01399	4.0062	3.85209	3.71325	3.68762	4.71512	4.64776	4.50338	4.32389	3.65233	3.24317	3.5501	3.61056	3.62933	3.39184	4.38276	4.37548	4.07725
ADAT2	-0.699129	0.573691	0.410312	0.780193	0.126856	0.921316	0.216055	0.779703	1.33342	0.0148991	1.17904	0.0363407	-0.598082	0.572353	0.561705	0.34739	1.4189	2.31976	3.16158	3.71422	2.92935	3.20496	2.61258	3.30008	3.23508	2.71002	3.83783	3.10102	3.08425	4.32662	2.3534	2.85172	2.86181	1.85209	3.46532	2.81315	2.32281	2.82833	4.26892	3.75358	3.00025	2.00613	3.29295	2.74062	4.11476	1.35942	1.86251	3.02184	3.66879
B3GNT9	0.539351	0.489797	-0.0336367	0.985965	0.035115	0.969248	-0.22404	0.801981	0.356064	0.453892	0.302779	0.697868	0.177021	0.918183	-0.885625	0.0809059	3.51844	2.94125	3.33846	3.27061	2.00335	3.60351	3.19755	3.65622	2.59123	1.20752	3.00775	3.03689	3.7794	2.94811	1.67532	3.21429	3.42124	2.9301	3.59461	1.45058	3.05977	2.91079	3.82531	3.35304	2.06737	3.69063	3.14485	3.74062	3.20553	1.60043	3.28701	2.89631	3.58787
B3GNTL1	0.0472773	0.966364	-0.0313388	0.987395	-0.269538	0.728832	-0.241367	0.80066	0.0730694	0.904362	0.322682	0.696826	-0.198224	0.899155	-0.376046	0.500754	2.69901	2.70678	3.28188	2.94868	3.20498	2.833	2.80523	3.56312	2.91316	2.71002	3.79202	2.82538	3.54991	2.94811	1.67532	3.21429	2.70135	2.76963	3.27268	1.96515	3.43828	3.32583	3.35138	3.35304	2.30837	3.05676	2.79337	3.01192	3.13338	1.70734	3.19954	2.89631	2.74541
B4GALT1	0.816693	0.0391069	0.767762	0.226636	-0.443816	0.277921	0.335708	0.539501	-0.211954	0.546484	0.215011	0.72671	0.479415	0.268086	1.87095	4.44199e-14	5.21146	4.23403	5.04741	5.01907	6.62393	5.92544	5.21462	5.98714	5.09902	6.71002	5.36139	4.84424	5.49929	4.2986	6.27821	4.8688	4.54462	4.63637	4.3233	5.79297	4.90777	4.26443	4.31074	4.79665	6.56213	5.55633	4.99068	5.79553	4.61616	6.90841	5.79946	5.47397	5.38727
B4GALT1-AS1	0.153639	0.909563	0.915462	0.660716	-1.07639	0.24364	-0.375971	0.798201	-0.076239	0.938075	0.979861	0.460744	0.421044	0.63809	1.19874	0.00884522	2.4189	0.941246	2.09745	2.32719	3.07374	3.3305	3.19755	3.11566	2.39858	3.79248	3.08575	0.162417	2.2769	2.08561	2.81283	2.15985	1.78381	1.48952	0.465324	2.81315	2.19728	2.0628	1.98881	2.95711	3.41529	2.19878	1.63583	2.68999	1.75486	3.62791	2.56878	2.55236	2.13536
B4GALT3	0.199477	0.640956	0.140862	0.845	0.00168169	0.997059	0.285888	0.368837	-0.00544072	0.980702	-0.0263268	0.953897	0.572074	0.0596452	0.0721975	0.747549	7.2626	7.10716	7.25641	7.29209	6.76357	7.12057	7.40142	7.584	7.3561	6.98888	7.54173	7.10493	7.49606	7.00988	6.90799	7.31115	7.18374	7.18996	6.9928	6.66003	7.44175	7.48906	7.66124	7.18896	7.03	7.00935	7.15214	7.35837	7.16312	7.27067	7.65897	7.55755	7.58787
B4GALT4	-0.0520645	0.92872	-0.0713497	0.941096	0.674664	0.00589457	-0.486878	0.119818	0.737601	0.000239227	0.0424423	0.93616	-0.723213	0.0822254	1.58233	8.76149e-10	6.20401	6.34042	6.08097	6.40154	6.61216	5.6644	6.41994	5.88504	6.64108	6.86573	5.94635	6.31216	5.88176	6.59196	7.55061	6.15289	6.9313	6.21355	6.59461	6.78277	5.83588	6.54822	5.70502	6.44389	6.84155	5.60817	6.37418	6.0774	5.88689	6.28369	5.9046	6.56959	6.02698
B4GALT4-AS1	-0.80612	0.348757	-0.39529	0.707701	0.613068	0.1961	-0.820524	0.203018	0.63312	0.132459	-0.00305216	0.997885	-0.917228	0.176089	1.29254	0.00175807	3.4189	3.82877	3.16158	3.58095	3.5394	3.55289	4.26466	3.61042	3.94878	4.59983	3.42279	4.16242	3.73633	4.01849	4.90799	3.98297	4.0062	3.9301	3.50972	3.73069	3.13016	3.78526	3.50338	4.26377	4.0342	1.65821	3.52036	3.09209	2.65533	3.14791	3.0069	3.57984	2.69478
B4GALT5	0.161024	0.907912	0.08119	0.973668	-0.035636	0.978336	0.249416	0.813829	0.529051	0.403828	0.541677	0.585937	-2.21207	2.71852e-05	2.32672	1.39102e-09	2.61155	2.94125	2.88595	2.21172	4.20498	1.3305	2.97515	1.24119	2.17619	4.52944	1.83783	2.03689	1.69193	2.87411	3.87696	2.15985	2.42124	2.0041	2.63525	4.03554	3.13016	1.54822	3.08835	3.16862	4.46592	2.5207	1.84228	2.83684	3.20553	1.35942	2.31502	2.75881	2.74541
B4GALT7	0.0923444	0.895411	0.136691	0.905511	0.153198	0.768946	0.425228	0.354472	-0.0655816	0.859535	-0.239516	0.659899	-0.0985547	0.920824	-0.632617	0.0312248	4.84037	5.18917	5.01306	4.85557	3.76888	5.12057	4.97515	4.97815	4.34611	3.87048	5.23014	4.35881	5.08425	4.32662	3.44086	4.81696	5.08962	5.1579	4.65515	3.89115	4.73784	4.84939	4.98881	4.49054	3.65233	4.94024	5.1738	5.18642	4.81376	3.22191	4.59186	4.85192	4.88743
LOC729867	-0.6151	0.678621	0.0628393	0.983473	-0.00168769	0.998402	-0.949268	0.252442	1.39852	0.0179822	1.37598	0.0642181	-0.442368	0.671453	1.64331	0.00187214	2.07098	1.61932	0.222985	3.01907	3.26638	1.3305	2.39019	2.24119	1.59123	2.94448	2.83783	2.48435	1.2769	3.71364	3.56285	2.26676	2.07332	1.26713	2.55279	2.55011	0.737845	1.54822	2.8819	3.23275	2.77786	1.19878	2.10532	1.88264	2.43294	2.06991	1.42194	1.85192	0.47239
B9D2	0.285052	0.595187	-0.324176	0.772478	0.200617	0.765715	-0.0129444	0.987191	-0.0669623	0.876507	-0.288533	0.701336	0.216768	0.76454	-0.616568	0.0345296	5.73049	6.18917	5.86684	5.67115	4.72581	4.47345	4.99505	4.53887	4.31915	3.52944	5.34562	4.57745	4.7794	4.62618	3.93836	5.25382	5.86181	6.09156	5.54214	4.5012	5.76021	5.2003	5.48524	4.81771	4.06737	5.79123	5.48998	5.63753	5.24029	4.52934	5.36947	4.93938	5.41881
BABAM1	0.305607	0.421265	-0.000265528	0.999952	0.0873418	0.828958	0.428962	0.177465	-0.289722	0.171802	-0.396911	0.214577	0.616996	0.0717778	-0.497515	0.0172281	6.65047	6.70678	6.36594	6.1266	5.33963	6.13785	6.16278	6.50797	6.13812	5.32299	6.61261	6.16991	6.7794	5.80609	5.24821	6.40777	6.58543	6.50235	5.90827	5.58574	6.45209	6.30311	6.71284	6.09289	5.5268	6.62084	6.50904	6.86563	6.25312	5.90561	6.60327	6.3833	6.70761
NPIPB4	-1.25036	0.386546	1.02922	0.372513	0.348363	0.775592	0.135363	0.876282	1.47057	0.00864311	1.10678	0.0882728	0.558145	0.479937	2.60288	1.8026e-06	1.93348	2.70678	1.80795	3.01907	5.07374	2.44597	2.39019	2.90415	2.98354	4.59983	2.64518	2.66492	2.01386	3.53307	3.21138	2.91884	1.78381	1.0041	3.3233	3.45058	0.322807	2.2003	3.26892	3.51654	4.09979	0.520703	3.14485	2.20457	3.43294	4.54384	1.07401	3.52434	1.88743
NFKB1	-1.29645	0.00957559	-0.503564	0.371903	0.497727	0.334807	-1.23985	2.12035e-06	1.68678	9.89685e-08	1.17211	2.35101e-08	-0.906434	0.0188315	3.7446	6.02682e-31	9.60165	9.4355	9.65831	10.4381	12.1574	8.23136	8.94606	8.08039	8.95536	12.1779	7.874	9.68467	8.23883	10.5282	12.6284	9.38496	9.29425	9.05177	10.3905	12.0437	8.77539	8.99826	8.57806	10.5218	11.7457	7.79496	9.1246	8.32662	9.50708	11.5598	7.18254	8.53929	6.76087
BAD	0.676813	0.203981	-0.313178	0.734647	0.168484	0.782726	0.242312	0.694471	-0.386598	0.301026	-0.572036	0.252192	0.0507192	0.962311	-0.400352	0.302839	5.4189	5.45221	5.03034	4.58095	4.03897	4.38939	4.39019	4.80597	4.26365	3.83201	4.51025	4.57745	4.54991	3.67057	3.84525	4.88567	4.93581	5.42364	4.50972	4.55011	4.90777	4.78526	5.18146	4.46407	3.1929	5.67451	4.66331	5.07246	4.43294	3.98745	5.09031	4.64633	4.84162
BAG1	0.505983	0.164189	-0.0591027	0.953259	0.2384	0.486204	0.376004	0.318823	0.0371765	0.903256	-0.220774	0.599043	0.319579	0.630108	-0.556113	0.0368456	6.11934	6.45221	5.92343	5.84592	4.61216	6.53995	6.04363	6.27828	5.94878	4.92633	6.06665	6.09315	6.22331	6.04403	4.90799	6.08146	5.89929	6.2596	5.81405	4.77251	6.28474	6.33332	6.22585	5.92835	5.45342	6.17032	5.97979	6.22249	5.99263	4.78263	6.63139	6.30313	6.64898
BAG2	0.308675	0.684208	0.0252286	0.98695	0.00708327	0.993079	0.349751	0.638023	-0.186066	0.723449	-0.211414	0.793715	-0.348601	0.784414	-1.09399	0.00900609	4.49419	4.11117	4.70411	4.15032	2.58831	4.65242	4.09063	4.6335	3.54542	2.71002	3.64518	3.62185	3.82122	3.75546	1.93836	4.18733	3.70135	4.29688	3.41952	2.45058	3.78224	4.16713	3.64089	2.95711	2.6954	3.75336	4.06468	4.27496	3.93544	2.06991	4.44747	3.75881	4.20936
BAG3	0.321368	0.461997	0.0749635	0.940676	-0.343457	0.179575	-0.289209	0.508904	-0.125543	0.655277	0.198665	0.635713	0.0335113	0.971975	-0.413604	0.172423	6.26976	5.65274	6.28907	5.97548	5.58831	6.42501	5.71212	6.29285	5.71017	5.03194	6.23871	5.57745	6.09281	5.72421	4.48268	6.20087	5.66917	6.31153	5.43111	4.75175	6.04163	5.82833	6.13565	6.02207	5.57372	6.50711	5.86613	6.48997	5.33179	4.91121	6.0069	5.61347	5.80629
BAG4	0.0538079	0.926838	-0.0992294	0.919351	-0.0685811	0.888336	0.0607951	0.907714	-0.153328	0.579853	-0.103058	0.847785	0.206497	0.703737	-0.211236	0.408459	6.53636	6.45221	6.37273	6.18134	5.68142	6.26123	5.66321	6.13196	5.73078	5.16171	6.14161	5.76728	6.28439	5.47167	5.18629	6.24731	6.07332	5.81145	5.84903	5.34366	6.33776	5.9888	6.3312	6.09289	5.75768	5.90613	5.86021	6.02219	5.91406	5.6347	6.36612	6.1093	6.1682
BAG5	-0.424265	0.243851	-0.488455	0.284427	0.286313	0.299621	-0.416718	0.161009	0.371368	0.0691693	0.0661154	0.87266	-0.358496	0.407745	0.437766	0.0592277	6.7613	6.94575	6.91879	7.01477	6.48877	7.00292	6.71212	6.8411	6.80555	6.78746	6.79202	7.1511	6.88669	7.03557	6.91564	6.82135	6.83305	6.79591	6.8447	6.41141	7.12155	7.04008	6.6813	7.0401	6.90256	6.06296	6.44715	6.40228	6.4254	6.22191	6.38276	6.56616	6.34686
BAG6	0.40641	0.370539	0.417212	0.448075	0.393882	0.21051	0.542963	0.0862825	0.768287	0.000389996	0.357111	0.257078	0.179361	0.786618	1.28025	3.6086e-06	6.19651	6.0202	5.95995	6.67115	6.89087	5.97435	6.75942	6.37047	6.37259	6.39074	5.67072	6.30538	5.98655	6.34728	6.22991	6.05932	6.28631	5.99505	6.39606	7.06108	5.69204	5.95032	6.10032	6.27904	5.92986	6.25947	6.65307	6.08721	7.10772	6.52569	5.91836	6.45183	6.30949
MYO1C	-0.0190986	0.982214	0.156761	0.902094	1.02885	0.0105623	-0.711512	0.184515	2.20281	4.75428e-11	1.15473	0.0208643	-0.853238	0.0230061	1.98212	6.19333e-18	4.2554	4.45221	4.90481	5.72479	5.76888	4.03094	5.39019	4.24119	5.05066	5.45544	4.08575	5.54324	3.39237	6.27723	5.52332	4.13183	4.61389	3.89162	5.36014	5.67665	4.41027	5.37022	4.67331	6.76988	5.30837	3.84263	5.45109	4.24019	5.62933	4.88867	4.09031	4.91801	3.01671
GRASP	0.367038	0.689888	0.612463	0.427122	1.36255	0.000605053	0.354741	0.476382	2.53461	3.37505e-16	1.15291	0.000788915	-0.349651	0.53537	3.52016	8.62803e-34	3.19651	3.97687	3.54491	5.05302	5.78994	2.44597	3.44908	2.90415	4.37259	4.79248	2.74472	4.43544	3.15136	5.42059	5.30759	3.04437	3.93581	3.07449	4.85764	6.15102	2.82531	4.0628	3.42938	5.29415	5.89334	2.89921	4.85426	3.01192	5.69346	5.68135	3.22929	4.53842	2.69478
CRIM1	0.424354	0.722952	0.187986	0.91175	1.15926	0.0687577	-0.263102	0.717216	1.87812	6.61301e-06	0.698901	0.253145	-0.25804	0.903226	-0.450027	0.540505	2.07098	3.37421	1.44538	3.98431	1.48877	3.3305	4.80523	2.35666	4.72051	2.20752	3.00775	3.74738	2.01386	3.75546	1.16075	2.26676	2.70135	0.267132	3.59461	1.96515	1.73784	2.9888	3.08835	4.1015	0.607935	2.59109	3.25732	1.05257	3.27424	1.06991	2.36947	3.57984	2.79432
BAIAP2L1	-0.480083	0.543142	-0.262629	0.880791	-0.575567	0.34681	-0.95835	0.249557	-0.113319	0.850379	0.444173	0.617189	-1.0512	0.0712841	0.842724	0.0199974	4.1034	3.14288	3.99557	3.79668	4.40934	3.26909	2.12716	3.46358	2.98354	3.26641	3.29726	2.16242	3.01386	2.08561	3.3534	3.78133	3.36877	3.9301	3.50972	4.13508	3.64474	3.2003	4.08835	3.66338	3.81739	3.19878	2.57925	3.74062	2.75486	2.98745	2.86251	2.89631	2.88743
BAIAP3	0.351167	0.496958	-0.0637583	0.963262	-0.0140873	0.984588	-0.107219	0.878813	-0.0879011	0.825334	-0.093806	0.90532	-0.283657	0.74931	-0.421056	0.207244	4.91533	5.09505	4.66039	4.32719	3.48877	4.10308	4.29708	5.11566	5.13039	3.79248	4.69581	4.30538	4.62267	4.53307	4.08132	4.72619	4.52078	5.20573	4.67478	3.92863	4.64474	4.16713	4.26892	3.95711	3.25179	4.8712	4.53531	4.62411	4.30741	3.22191	4.86251	4.45183	4.47239
BAK1	0.100177	0.860988	-0.168725	0.8568	-0.0425638	0.937717	0.15409	0.781411	-0.396438	0.137311	-0.372122	0.38793	0.281266	0.609364	-0.0159569	0.958938	5.7511	5.8861	6.02173	5.44693	5.46278	5.91546	5.03405	5.83613	4.91316	4.88934	5.83783	5.48435	5.80046	5.00122	5.22376	5.5038	5.32813	5.28208	5.05029	4.73069	5.85679	5.35558	5.46686	4.79665	4.96549	5.39845	5.18332	5.93249	4.97726	5.24871	5.80441	5.52434	5.65561
BANF1	0.898715	0.042006	0.0475582	0.963088	0.581784	0.143923	0.978716	0.000410619	0.170743	0.660682	-0.43006	0.246878	0.696884	0.0366348	0.293508	0.359711	6.22626	6.42667	5.53284	5.62675	5.38186	5.45978	6.09985	5.87539	5.99211	5.30905	5.39242	6.11661	5.66921	5.76573	5.16075	5.22759	5.93581	5.83192	5.64523	5.4634	5.74907	5.94054	5.60772	5.39569	5.55045	6.3229	6.28412	6.14473	6.51686	5.91679	6.43156	6.02184	6.34686
BANP	-0.0499396	0.939676	-0.0188379	0.986961	-0.0470479	0.925786	0.0328756	0.957632	0.257641	0.403138	0.28472	0.534547	0.0551257	0.948476	-0.0556069	0.850762	5.77142	5.31976	5.75696	5.5094	5.07374	5.80082	5.59964	5.64491	5.41141	4.68864	6.02765	5.79662	5.6108	6.10191	5.26029	5.61928	5.61389	5.50235	5.71325	5.31565	5.65671	5.46879	5.50338	5.62805	4.71646	5.12951	5.08514	5.46007	5.61616	4.5582	5.79449	5.89631	5.55985
BAP1	0.183413	0.73012	0.500759	0.382468	0.115066	0.822958	0.317392	0.388842	0.41887	0.0751632	0.286117	0.471843	0.352663	0.326309	0.439993	0.0512173	6.45704	6.02871	6.72017	6.68204	6.46932	6.58474	6.39019	6.37047	6.35278	5.7723	6.45988	6.62185	6.29926	6.56282	6.12158	6.72619	6.64731	6.34751	6.55808	6.27258	5.89772	5.99826	6.58234	6.45065	6.07554	6.53417	6.79958	6.83101	7.0501	6.47741	6.16917	6.90448	6.19577
BARD1	0.183944	0.827723	-0.824826	0.284427	0.841104	0.031177	0.225372	0.783954	0.145714	0.774524	-0.710898	0.186769	-0.0426538	0.97863	-0.508407	0.263745	3.821	4.45221	3.39291	4.15032	1.85134	2.833	3.19755	1.82615	3.17619	1.79248	3.79202	4.41034	3.86186	3.21114	2.87696	3.54687	3.93581	4.10843	3.16576	2.89115	3.43828	4.38472	3.76642	3.46407	2.41529	3.40823	3.63583	3.01192	3.5204	1.70734	3.76433	3.31135	3.84162
ABL2	-0.0220513	0.97899	-0.112286	0.917903	0.152836	0.748442	-0.326257	0.546053	1.32639	1.18252e-05	1.15071	0.000788915	-0.206389	0.792931	-0.292271	0.352006	4.61155	4.80914	4.66039	5.73528	4.26638	5.06746	5.28096	4.35666	4.91316	3.37744	4.61919	5.0204	4.73633	6.43996	3.71095	5.18733	4.76363	4.96757	5.78725	4.00078	5.05977	4.89062	5.22585	5.55467	4.00025	4.8712	4.67686	4.4676	5.71834	3.62791	4.35605	4.8292	4.24498
BATF3	-0.333662	0.92807	-0.144802	0.977086	0.905215	0.675343	-0.344761	0.876295	1.44972	0.260396	0.520699	NA	-0.244648	0.849828	3.87196	2.9978e-07	0.611548	0.619318	0.638023	0.626754	2.26638	-0.254467	-1.19477	-0.343775	-0.408773	2.94448	-0.162173	-1.42255	-1.30807	-0.373822	3.10828	-0.540595	1.19885	0.68217	1.46532	3.10266	0.322807	1.0628	0.181456	1.51654	2.51483	-0.216262	0.520356	-1.11736	0.169902	1.89999	-0.800457	0.173844	-2.11257
BAX	0.904992	0.000683637	0.470017	0.450692	0.0803311	0.872419	1.00719	0.00015786	-0.242862	0.304566	-0.344201	0.446306	0.664929	0.0775791	0.142427	0.599581	6.62836	6.81899	6.73078	6.27061	6.47583	6.51372	6.04363	6.43758	5.89501	5.5052	6.59271	5.84424	5.86186	5.72421	5.51327	6.59896	6.61951	6.85209	6.47655	6.39811	6.77127	6.80156	7.00164	6.0401	6.20039	7.38365	7.10782	7.24677	7.08399	6.79783	7.26024	6.93672	7.52948
SLC7A5P1	-0.336035	0.841235	0.10474	0.946654	2.11028	2.53876e-05	0.166272	0.843511	3.14615	1.97485e-10	1.01134	0.097706	-0.076951	0.95181	2.95637	1.09912e-08	1.4189	3.31976	2.80795	3.58095	4.14085	2.3305	3.71212	2.35666	3.29167	4.81238	2.64518	4.22131	2.59882	5.06912	4.44086	2.3663	3.86181	2.68217	4.50972	2.73069	1.32281	3.95032	2.64089	5.3674	4.91172	0.520703	4.12522	1.78953	4.61616	3.70734	2.0069	3.75881	2.20936
BAZ1B	-0.196056	0.582196	-0.433265	0.31247	0.129793	0.623119	-0.227652	0.45589	0.0273784	0.898228	-0.120668	0.69965	-0.459128	0.126474	-0.131095	0.449371	7.57733	7.72784	7.69059	7.54562	7.02127	7.62205	7.38266	7.71692	7.49812	6.80246	7.52782	7.47227	7.43003	7.19223	6.81692	7.76319	7.51475	7.81916	7.41952	6.8281	7.56439	7.55785	7.5565	7.33489	6.79776	7.22944	7.1003	7.13057	7.09827	6.25313	7.1401	7.16933	7.14717
BAZ2A	-0.0814995	0.843351	0.144371	0.843491	-0.388001	0.0524234	-0.0477921	0.9153	-0.214642	0.283821	0.155959	0.658974	-0.2226	0.57689	-0.190584	0.264262	7.55699	6.97687	7.87643	7.57804	7.09927	7.8462	7.28096	8.00495	7.25656	6.52342	7.82367	7.2177	7.82892	6.90695	6.78802	7.88567	7.15304	7.65945	7.18642	6.93324	7.61436	7.31072	7.83967	7.27143	6.85586	7.3712	7.02551	7.54975	7.13338	6.46223	7.45693	7.55755	7.78376
BAZ2B	-0.439632	0.469858	-0.491774	0.62447	-0.247654	0.653136	-0.830276	0.108733	-0.136663	0.714231	0.0931398	0.900084	0.31592	0.739139	-0.396887	0.320714	4.39291	4.29174	4.03034	4.35467	4.20498	4.85406	4.41994	4.41111	4.37259	4.20752	4.64518	4.24988	4.75802	4.14974	3.30759	4.9672	4.52078	4.96757	4.27268	3.92863	4.35255	3.54822	4.90938	4.06674	2.60793	3.59109	3.39482	3.16804	3.0179	3.54384	4.21449	3.96044	4.55985
FAM83G	0.176461	0.822783	1.14688	0.0670747	0.268524	0.692644	0.379984	0.519209	1.17668	0.00109611	0.891432	0.124482	0.29837	0.625578	1.68668	3.35016e-09	3.61155	3.57351	4.72549	5.21172	5.23601	3.55289	4.75942	4.88504	4.6136	5.5052	4.00775	4.76728	4.52482	5.2986	5.47234	4.24077	3.70135	3.48952	4.10918	4.75175	4.35255	4.29546	4.22585	4.95711	4.92986	3.75336	5.23917	4.20457	5.4254	5.59347	4.22929	5.34377	3.88743
BBIP1	0.235033	0.599429	0.0894994	0.915012	0.0114133	0.979977	-0.217255	0.611116	0.0280428	0.936005	-0.00150956	0.998663	0.197142	0.723925	0.130975	0.589946	6.90617	6.57351	6.8229	6.7089	6.31804	6.62818	6.21462	6.30728	6.30547	5.72059	6.72657	6.60536	6.93511	6.30566	6.27821	7.18392	7.01049	7.06155	7.03518	6.68762	6.58333	6.61738	6.83967	6.38161	6.20785	7.03798	6.83324	6.88264	6.37545	6.78263	6.67528	6.74976	6.87042
BBS1	-0.736824	0.12749	-0.072837	0.953896	-0.434441	0.259261	-0.627658	0.347115	-0.311446	0.480056	0.107233	0.898719	-0.933836	0.201255	-0.865285	0.0175652	5.44444	4.37421	5.31045	5.32719	4.29613	5.12057	4.56012	4.97815	4.20594	3.32299	4.88222	4.38481	5.40618	3.53307	3.26029	5.32977	4.86181	5.07449	4.39606	4.06949	4.86713	4.59885	5.68925	4.66338	2.77786	4.24317	4.50525	5.20457	4.18782	2.75797	4.15374	4.45183	4.41099
BBS10	-0.672812	0.242662	-0.140347	0.93727	-0.791785	0.0467643	-0.373953	0.668845	-0.870759	0.0193218	-0.0987906	0.921039	-0.419421	0.740773	-0.820715	0.0701813	4.13511	3.26317	4.19261	3.53364	2.92935	4.91546	3.84962	4.97815	3.23508	2.42991	4.59271	3.22131	4.95872	3.62618	3.21138	4.74481	3.61389	4.29688	2.63525	1.45058	4.35255	3.95032	3.82531	3.46407	3.77786	3.28624	2.79337	4.25768	3.0959	2.85418	3.80441	3.80611	3.64232
BBS12	-0.344963	0.689888	-0.190047	0.928706	-0.835483	0.181374	-0.3665	0.767335	-1.05852	0.0465546	-0.241834	0.839614	-0.174766	0.946137	-2.17462	0.000347594	4.00387	2.70678	4.41938	2.62675	0.266381	3.833	2.50567	2.97815	1.59123	-0.377446	3.00775	2.03689	4.04948	1.21114	1.93836	3.70733	3.0062	3.54015	2.71325	-0.356777	4.29243	3.44131	3.35138	3.16862	1.77786	3.28624	2.74275	2.92703	2.43294	1.22191	3.22929	2.55236	3.13536
BBS2	-0.481065	0.294458	0.296847	0.647435	-0.844635	0.00316018	-0.0467803	0.942362	-0.949043	0.000699254	-0.122242	0.826657	-0.0216879	0.984732	-2.13197	3.55821e-11	6.4189	5.69613	6.84748	6.03615	4.40934	6.59102	6.03405	6.95085	5.90411	3.20752	7.18655	5.71701	7.33218	5.3541	4.3534	6.88567	5.93581	6.48952	5.41952	3.96515	6.26923	5.50905	6.7437	5.15213	2.85586	5.8354	5.88959	6.81928	5.24885	4.1288	6.19201	6.12804	6.23616
BBS4	-0.513276	0.285505	-0.261727	0.791041	-0.487562	0.195587	-0.231828	0.705403	-0.825717	0.00173229	-0.35871	0.466984	-0.125041	0.910557	-1.14783	0.000335516	5.03781	4.90472	5.23794	4.5094	4.17327	4.65242	4.16278	4.72231	3.67869	2.71002	5.73264	4.35881	5.39237	4.08561	3.16075	5.55744	5.12168	5.46353	4.39606	4.03554	5.2297	4.54822	5.59085	4.32389	3.06737	4.72234	4.29295	4.67706	4.11476	3.68135	4.61458	4.6721	4.85321
BBS7	-0.777199	0.238863	0.00956406	0.996187	-0.346435	0.590826	-0.347964	0.616656	-0.25341	0.569446	0.0759847	0.93219	-0.144298	0.901712	-0.496343	0.240688	4.07098	3.57351	3.54491	3.91216	3.00335	3.20496	3.75942	4.01378	3.39858	2.52944	3.74472	4.27789	3.69193	3.83563	3.44086	4.26676	3.61389	4.03972	3.78725	2.73069	4.86713	3.54822	4.76642	3.61608	3.51483	3.28624	3.71675	3.94873	3.13338	3.18539	3.31502	3.85192	3.66879
BBS9	-0.378973	0.519694	-0.376946	0.666715	-0.228947	0.650188	-0.637411	0.232019	-0.323168	0.384325	-0.116692	0.851949	-0.455326	0.501929	-0.132833	0.737168	4.54229	4.45221	4.99557	4.18134	4.29613	4.81162	4.8276	5.13196	4.29167	4.40391	5.32968	4.80627	5.19973	4.69227	4.87696	5.57835	4.88067	5.10843	4.53141	4.25793	4.86713	4.76324	4.82531	4.68646	3.89334	4.42759	3.91267	4.61056	3.49183	4.00851	4.60327	4.69741	4.57393
BBX	0.00355385	0.994574	-0.446274	0.449147	-0.155544	0.702864	-0.0604634	0.898443	-0.33834	0.128618	-0.201759	0.661824	-0.4877	0.137957	-0.370495	0.0616924	7.91761	7.89544	7.90012	7.41139	7.01681	7.62512	7.49173	7.49228	7.41459	6.5941	7.62246	7.1511	7.57458	7.11803	6.6526	7.65662	7.37544	7.95597	7.30137	6.94243	7.86713	7.26443	7.63267	6.80722	6.53275	7.68862	7.14241	7.4276	7.16539	6.26193	7.39101	6.83491	7.44585
BCAP29	0.413363	0.432407	-0.0480849	0.967841	0.119868	0.82871	-0.395557	0.466321	0.121297	0.751272	-0.0154209	0.984209	0.576713	0.381822	-0.632263	0.0564268	4.9514	4.8861	4.66039	4.9666	3.76888	4.7679	4.71212	4.46358	4.39858	3.62255	4.42279	4.68598	4.88176	4.14974	3.26029	4.72619	4.72241	4.74826	4.4426	3.81315	4.66858	4.26443	4.70502	4.63992	3.00025	4.75336	4.60782	4.4062	4.0179	4.04973	5.0069	4.59338	4.97489
BCAP31	0.631444	0.0910286	-0.013158	0.988579	0.0199761	0.969963	0.508264	0.0977008	-0.467937	0.0624644	-0.508921	0.102696	0.818923	0.00416245	-0.484266	0.0367507	7.37973	7.3941	7.16158	6.67115	6.17327	7.46321	7.20611	7.36358	7.28819	6.4743	7.42654	6.89938	7.46012	6.77084	6.36462	6.94322	7.03174	7.34395	6.45401	6.23568	7.65969	7.5255	7.24215	6.66338	6.34264	7.5475	7.16421	7.43723	6.91406	6.8248	7.99179	7.26554	7.75933
BCAS2	-0.304582	0.51584	-0.729802	0.146517	0.509798	0.161356	-0.104827	0.783949	0.44361	0.0719403	-0.086394	0.864595	-0.252076	0.600942	2.08142	5.6385e-17	7.51844	7.99001	7.44215	7.51245	8.61806	6.32296	7.0049	6.43101	7.17243	8.2391	6.84905	7.04506	6.73085	7.39436	8.33924	7.14591	7.73283	7.54326	7.65515	9.23475	7.60512	7.72671	7.26361	7.41654	8.80146	6.62084	7.1153	6.59345	7.14489	8.40182	6.93651	6.69112	7.16122
BCAS3	-0.195274	0.709115	-0.367841	0.632608	-0.252324	0.543282	-0.190948	0.732675	-0.392111	0.14672	-0.157026	0.773367	0.116151	0.889517	-0.42515	0.163675	5.66683	4.76906	5.48351	4.79668	4.38186	5.9647	5.34439	5.82615	5.41141	4.87048	5.26409	5.39763	5.40618	4.7961	4.58222	5.84311	5.10574	5.45035	4.98889	4.10266	5.57073	5.38472	5.15874	5.20104	5.0342	5.06914	4.78088	5.4062	4.44789	4.66817	5.27992	4.8406	4.50214
BCAS4	0.738217	0.101369	0.401513	0.646757	-0.251053	0.594344	0.274853	0.66836	-0.353562	0.31042	-0.122611	0.853422	1.00644	0.12484	-1.26894	0.000400329	4.36644	4.40068	4.16158	3.94868	3.14085	5.08538	4.68787	5.42441	4.78105	3.08199	5.00775	4.13204	5.1182	4.18077	2.67532	4.85172	4.31433	5.09156	4.24668	3.28708	4.43828	4.23272	4.50338	3.87911	2.06737	5.15297	4.86613	5.39043	3.99772	3.68135	5.21449	4.39107	5.34686
CDKN1A	-0.629319	0.6854	-0.437381	0.684039	0.644682	0.619522	-0.0212979	0.977175	1.39769	0.0694435	0.735715	0.449163	-0.872829	0.0158248	4.73754	7.5747e-14	6.58883	6.72784	6.496	6.99744	10.2182	3.06746	5.12716	3.24119	4.78105	9.31952	3.92529	4.7272	4.18379	5.80609	9.22453	4.93514	5.81356	4.94896	6.45401	9.29965	5.57073	6.3183	5.82531	7.29039	9.88231	4.70657	5.83626	4.4676	6.44789	8.92097	4.76433	5.35176	4.75779
BCAT2	1.13257	0.116941	0.590166	0.608432	0.235623	0.799412	0.910863	0.199006	-0.108964	0.878381	-0.367458	0.679707	0.740357	0.469801	-0.345912	0.571941	3.2554	3.37421	3.28188	2.79668	2.26638	4.06746	3.44908	3.74369	2.91316	2.52944	3.53827	2.66492	3.15136	2.7961	2.52332	2.15985	3.42124	2.48952	2.46532	1.64322	2.73784	2.64776	2.8819	2.51654	1.77786	3.8712	3.60782	4.13057	3.62933	2.54384	3.86251	3.63328	3.58787
RGCC	0.596418	0.112351	-0.338577	0.577908	0.653922	0.0415793	0.246658	0.64462	1.16789	0.000186711	0.492223	0.315824	0.976171	9.18868e-05	0.335377	0.178338	8.53784	9.08386	8.3175	8.98979	8.01234	8.73137	9.27589	8.83364	9.43515	8.86929	8.93717	9.39364	8.91352	10.035	8.42352	8.07412	8.75599	8.66231	9.30058	8.3454	8.52411	8.79751	8.42225	9.14277	8.26436	8.81072	8.81956	8.80968	9.54928	9.14256	9.03138	8.54714	8.85249
BCDIN3D	0.0774872	0.912438	-0.560163	0.434219	0.25481	0.554716	-0.336669	0.566042	-0.121766	0.741134	-0.39565	0.383604	-0.0872812	0.922047	-0.117161	0.727013	4.44444	4.95917	5.20788	4.45964	3.8107	4.74553	4.44908	4.94163	4.56851	3.90796	4.74472	4.43544	4.86186	4.08561	4.08132	5.05932	4.95374	5.38261	4.69414	4.06949	4.78224	5.02627	5.03944	4.26377	4.1929	4.55633	4.39482	4.90501	4.13338	3.92235	4.66986	4.17384	4.62889
BCDIN3D-AS1	-0.46614	0.402606	-0.793475	0.262152	0.174363	0.731336	-0.345704	0.619443	-0.29243	0.389515	-0.485414	0.323615	-0.0568015	0.961091	-0.431083	0.2189	4.7613	4.9231	4.44538	4.35467	3.26638	4.20496	4.61258	4.6335	4.37259	3.57675	4.53827	4.38481	4.44682	3.87411	4.08132	4.83444	4.89929	4.89162	4.29821	3.68762	4.43828	4.32583	4.79617	3.83847	3.25179	3.81348	3.95776	4.68999	4.05743	3.73288	4.09031	3.75881	4.07725
BCKDHA	0.050245	0.921004	0.32937	0.647048	-0.453523	0.119847	-0.0847877	0.865666	-0.573975	0.00262978	-0.141115	0.79259	0.0963137	0.918384	-1.87871	8.45991e-16	6.57155	6.21923	6.56876	5.99308	4.61216	6.56571	5.72409	6.63922	5.82005	3.20752	6.63224	5.47227	6.46012	5.58037	3.96811	6.66398	6.28631	6.7802	5.92476	4.25793	6.52575	5.81768	6.49434	5.51654	3.51483	6.51619	6.39482	6.94873	5.63588	3.96608	6.31502	6.19621	6.47239
BCKDHB	-0.0951652	0.923514	-0.0822921	0.960233	-0.112498	0.891015	-0.74701	0.249095	-0.028293	0.958895	0.0634941	0.948695	-0.109954	0.923559	-0.169058	0.709916	3.51844	3.52621	3.63802	3.58095	3.32527	4.41796	3.71212	4.43758	4.49812	3.37744	4.56575	4.22131	4.49929	3.91158	3.56285	3.98297	3.89929	4.20573	3.82288	3.39811	3.90777	3.13319	3.76642	3.61608	2.60793	4.03167	3.81804	3.58308	3.20553	3.06991	3.28701	3.46663	2.97489
BCKDK	-0.0634481	0.927108	0.361146	0.569673	0.0904258	0.841044	0.333136	0.460114	0.163255	0.627756	0.0516587	0.931609	0.574789	0.331408	-0.410703	0.220372	5.13511	5.4773	5.26738	5.36822	4.43631	5.25333	5.77101	5.58696	5.77114	4.83201	5.78034	5.35881	5.5623	5.50882	4.6388	5.4136	5.44678	5.22133	5.05029	3.73069	5.68036	5.48233	5.67331	5.66338	4.92986	4.88528	5.53531	5.54798	5.49183	4.6944	5.50332	6.02184	5.53848
BCL10	0.200936	0.782052	-0.200884	0.798449	0.51282	0.266645	-0.0666347	0.887354	0.729167	0.0301166	0.198832	0.631317	0.091666	0.884314	1.46754	2.38016e-06	6.1814	6.31976	5.67145	6.17365	6.62979	5.47345	5.63812	5.39769	5.86735	6.31604	4.81511	5.6964	5.33579	5.9208	6.22991	5.56793	6.19885	5.82172	6.50972	6.52587	6.06876	6.14175	5.8957	6.25608	6.96549	5.53863	6.00686	5.51926	6.05255	6.77343	5.9046	5.77078	5.93182
SLC16A3	-0.893012	0.656007	-0.625216	0.666395	1.86552	0.00941375	-0.732076	0.246244	3.03198	7.35072e-10	1.13464	0.03296	0.0793318	0.941625	3.32592	1.36776e-10	1.61155	2.07875	0.959951	3.75604	3.43631	-0.254467	3.19755	0.978153	3.05066	3.57675	1.64518	3.03689	1.69193	4.18077	4.13476	0.0443678	3.13745	0.267132	3.71325	3.28708	1.73784	3.2003	1.18146	4.03111	4.36282	-0.801225	2.32771	0.689995	2.70595	3.60043	0.936509	2.24423	1.58787
BCL2	0.343414	0.620584	-0.0934881	0.92546	0.278257	0.637697	0.191892	0.739196	0.378388	0.403138	0.0844782	0.895882	-0.864672	0.0110247	1.9614	1.07062e-09	5.9691	5.6746	5.96894	5.83621	6.66441	5.98394	6.20611	5.82615	6.03417	7.06135	4.64518	5.4601	5.03178	4.83563	6.53827	4.91884	5.38207	5.20573	5.31081	6.58574	5.73784	5.63569	5.72061	6.00381	7.19665	5.65821	5.403	5.50469	5.73672	5.90561	5.41548	5.48127	5.24498
LRRC8B	-0.252982	0.598754	-0.182319	0.834181	1.7432	1.28635e-11	-0.390983	0.331612	2.89033	1.38412e-31	1.12731	0.000373224	-0.493442	0.141715	1.85657	1.53936e-17	6.11139	7.51716	6.43244	8.41792	7.52691	6.43902	8.19324	5.96911	8.29859	8.19431	5.91464	8.33568	5.93034	9.17789	7.54075	6.54155	7.70928	6.07449	8.74725	7.27622	6.59583	7.83098	6.14724	9.20104	7.81739	5.73016	7.90694	5.86563	8.50708	7.04719	5.93651	7.435	5.47239
BCL2L1	0.198755	0.794167	0.396887	0.776339	-0.398782	0.56002	0.0488324	0.958681	-0.126928	0.782635	0.249929	0.786766	-0.325666	0.700456	0.12929	0.745419	3.56574	3.37421	3.68242	3.75604	3.32527	3.50042	3.50567	3.74369	3.17619	3.71002	3.92529	2.16242	3.15136	3.08561	3.56285	4.15985	3.70135	4.20573	3.85764	3.45058	4.16411	3.95032	3.18146	3.56717	3.60793	3.84263	3.95776	4.05257	3.87034	3.06991	4.0069	3.57984	3.66879
BCL2L11	-0.17686	0.824141	-0.0730582	0.958102	-0.776435	0.124612	-0.368912	0.517292	-0.560654	0.154856	0.19819	0.77051	-0.57021	0.442729	-0.985006	0.0160037	6.18898	4.66371	6.02173	5.341	4.61216	5.18848	4.53315	5.45064	4.08308	3.26641	4.76856	4.06931	4.57458	4.53307	3.16075	6.11046	5.38207	5.56481	4.94106	4.57396	5.3672	4.78526	4.96282	4.73155	3.85586	5.52969	4.69028	5.74062	4.80217	3.57241	5.05752	4.72228	4.77007
BCL2L12	1.08533	0.0549206	0.633233	0.386021	0.689927	0.155745	1.06257	0.00771055	0.607921	0.133978	-0.10239	0.888467	1.15087	0.000678949	1.38607	1.09469e-05	4.1034	4.45221	3.80795	3.94868	4.51431	3.55289	3.97515	3.78551	4.39858	4.17714	3.79202	4.13204	3.54991	4.18077	4.28413	3.45941	4.16847	4.23676	3.98889	4.45058	3.05977	3.82833	3.70502	3.79665	4.38929	4.50256	4.78088	4.56914	4.92479	5.3512	4.47256	4.77078	4.77007
BCL2L13	-0.71526	0.0397414	-0.616295	0.161898	0.0127226	0.978861	-0.570013	0.0672909	0.0709811	0.813967	0.039388	0.942623	-0.342571	0.370109	0.561071	0.00765975	6.94694	6.55596	6.91879	6.5983	6.9852	6.26123	6.56678	6.47001	6.45541	6.61691	6.54519	6.43544	6.47984	6.2986	6.58222	6.83878	6.94032	6.80629	6.96517	7.02693	7.10853	6.92078	6.64906	6.82293	6.6794	6.01256	6.08005	6.27496	6.0179	6.52204	5.85299	6.12804	5.72663
BCL3	-0.817447	0.133384	-0.744568	0.7271	-0.0443068	0.975664	-0.592846	0.625056	0.0327307	0.960869	0.057377	0.97582	-0.274352	0.616854	1.26061	9.42351e-05	6.43173	6.42022	6.50221	6.18134	7.20105	4.20496	4.73597	4.80597	4.72051	6.53544	5.34562	4.38481	5.2769	4.75546	6.1543	6.86028	6.88535	7.20181	6.92885	7.08617	6.12155	5.57376	5.76642	5.63992	7.09577	5.48418	5.57202	6.10181	5.69346	6.67806	4.9455	5.01179	4.95352
BCL6	-1.0958	0.0518167	-0.623628	0.274796	-0.00818804	0.992788	-0.259855	0.598627	-0.17445	0.734422	-0.183149	0.753758	-1.17671	0.000543825	1.11421	0.00228277	6.56574	6.19675	6.53889	6.1266	6.77945	4.7679	5.56012	4.56312	5.42412	7.06964	4.98757	5.58868	5.1182	5.14974	7.34492	6.9672	6.56808	6.75363	6.17957	6.73598	6.37447	6.3482	6.35138	6.17679	6.5088	5.11764	5.51282	5.4525	5.58268	5.49244	5.0069	5.65282	4.70761
BCL7A	-1.29994	0.160876	-0.666762	0.736935	-0.595129	0.49408	-1.93102	0.052524	-0.228754	0.714437	0.344326	0.767202	-1.12066	0.521379	-1.14182	0.0527455	3.00387	2.61932	3.496	2.87468	1.26638	2.44597	1.12716	2.46358	0.591227	1.79248	3.53827	0.899383	3.2769	2.21114	0.938359	3.10326	2.86181	3.63637	2.37221	2.10266	2.32281	2.32583	2.76642	2.79665	1.1929	1.89921	1.84228	2.05257	1.30741	0.899986	1.19954	1.43688	0.47239
BCL7B	0.232183	0.577918	-0.215148	0.75131	0.454125	0.0909447	0.366292	0.227712	0.428917	0.0575515	-0.0456338	0.925801	0.593357	0.0283471	0.923517	2.0077e-06	7.55113	7.93899	7.26738	7.5486	7.75556	6.86447	7.30507	7.00052	7.44298	7.79498	7.11395	7.46315	6.91593	7.70299	7.69769	7.26676	7.72502	7.44372	7.52872	7.87924	7.57073	7.54177	7.36633	7.40962	7.45342	7.27024	7.64792	7.35228	7.75035	8.2674	7.51696	7.22478	7.3407
BCL7C	1.27008	0.00235224	0.542631	0.578364	-0.0603884	0.941453	1.77144	0.000512021	-1.06113	0.00947084	-1.02039	0.118185	0.843382	0.199367	-0.331977	0.417299	3.9691	4.42667	3.95995	3.27061	3.07374	3.95499	4.12716	4.61042	4.14582	3.14612	4.32968	3.53165	3.93986	2.08561	3.39779	3.88567	3.52078	4.17402	2.98889	3.34366	3.90777	3.49576	4.08835	2.40962	2.41529	5.03167	4.23917	4.83684	4.27424	3.60043	5.06579	4.40651	4.85321
BCL9	-0.171304	0.806335	-0.511205	0.551236	0.0727419	0.918315	-0.481265	0.333995	0.227069	0.520188	0.137816	0.837237	-0.0770258	0.952234	-1.20841	0.000481757	4.39291	4.37421	4.90481	4.73528	3.26638	4.85406	4.84962	4.76475	4.87663	3.20752	4.42279	4.78691	4.49929	4.24089	2.93836	4.72619	4.07332	4.85209	4.63525	2.81315	5.05977	4.93069	4.79617	4.89901	2.51483	4.24317	4.04392	4.43723	4.1699	2.75797	4.30108	4.08073	3.74541
BCL9L	0.857589	0.104359	0.71295	0.203477	-0.831306	0.0630082	1.00259	0.0113591	-1.08692	0.00462929	-0.278504	0.66129	0.498878	0.479177	-2.3556	2.07817e-11	5.9691	5.02871	5.92343	5.22667	4.00335	6.9501	6.04363	6.68413	6.05066	2.42991	7.43402	6.02867	7.10132	5.7961	3.84525	6.44809	5.67998	6.40327	4.84036	3.81315	6.26141	5.64776	6.37128	5.03111	2.92986	7.50027	6.16901	7.22471	6.32775	4.30938	6.95888	6.50655	7.2161
FABP5	-0.183621	0.897307	-0.260972	0.86306	1.19522	0.0759525	0.0105682	0.990846	2.33188	1.79657e-07	1.11427	0.0479863	-1.35209	0.0491303	1.35082	0.00648431	3.46953	4.11117	2.95995	4.21172	3.5394	2.55289	3.66321	1.65622	3.80068	3.57675	2.53827	4.10102	2.01386	5.27003	2.87696	1.62933	2.70135	1.0041	4.57385	3.28708	2.90777	3.74087	2.35138	4.81771	4.0342	2.5207	3.5501	1.58308	4.8814	1.80688	2.19954	3.43688	2.05735
BCOR	-0.00149725	0.998077	-0.32455	0.701444	0.592169	0.0713685	-0.0937339	0.886563	0.745466	0.00355273	0.13665	0.825879	-0.743534	0.0933289	0.137239	0.659144	6.56574	6.84814	6.98675	7.24514	6.2128	5.84357	6.49871	6.00495	6.65192	5.89868	6.34562	7.37187	6.56845	7.19603	6.41949	6.86455	6.99326	7.02202	7.03518	6.05261	6.3077	6.43435	6.32101	6.43028	5.3494	6.68259	6.95498	6.51564	7.29092	5.43914	5.7694	6.1648	5.70121
BCORL1	-0.105844	0.92506	-0.376435	0.827378	-0.317466	0.699995	0.0521602	0.961852	-0.101718	0.871849	0.195451	0.851964	-0.511895	0.645991	-0.290815	0.562328	2.93348	2.52621	2.54491	2.71422	2.76888	3.13785	2.61258	2.24119	3.05066	1.42991	3.48168	2.96977	3.01386	3.14974	2.26029	3.10326	2.42124	1.85209	2.78725	2.64322	3.9473	3.59885	3.70502	3.46407	2.51483	3.28624	2.32771	2.5265	2.60286	2.06991	2.82403	2.75881	3.9098
BCORP1	-7.65982	0.00010042	-7.20097	0.00119387	-0.524847	0.652748	-7.55327	4.14886e-05	0.0219667	0.979631	0.522323	0.568781	-6.75825	0.00049648	-0.521432	0.455568	1.78147	1.61932	2.54491	2.62675	2.38186	3.60351	2.97515	3.74369	2.91316	2.42991	3.96711	3.27789	4.18379	3.43353	2.26029	4.34205	2.86181	2.85209	2.85764	2.22819	1.90777	2.74087	3.93634	3.51654	2.41529	-1.80122	-2.06461	-2.11736	-2.15203	-2.10001	-2.38542	-2.14808	-2.11257
CRTAM	1.47372	0.12646	1.3028	0.198791	0.628068	0.596905	1.04839	0.195904	1.26643	0.0761926	0.621479	0.569625	0.441493	0.754515	1.60453	0.0319768	3.46953	3.66371	2.88595	3.94868	4.58831	3.06746	2.97515	2.46358	2.76115	4.11441	1.83783	2.96977	2.39237	3.7961	2.93836	1.26676	1.93581	1.48952	2.63525	2.96515	1.90777	1.91079	1.50338	2.29415	0.929863	3.75336	3.93539	3.58308	3.27424	2.98745	3.3425	4.19177	3.55985
BCS1L	-0.368935	0.575992	0.475353	0.576266	0.00955211	0.989373	0.176286	0.785736	0.238065	0.513634	0.209505	0.736134	-0.359663	0.715436	-0.418271	0.261412	4.1034	3.66371	3.88595	4.15032	3.26638	3.69973	3.56012	4.53887	3.05066	2.79248	4.12323	4.00372	4.7143	3.83563	2.60132	4.10326	4.28631	3.81145	4.19324	3.5012	4.3817	4.09842	5.24755	4.40962	3.25179	3.62504	4.48998	4.18642	4.27424	2.42355	3.54532	4.46663	4.24498
BDH1	0.0708365	0.927108	-0.0143065	0.992999	-0.35816	0.488598	0.353893	0.590106	-0.776356	0.0223153	-0.438545	0.479904	-0.0194717	0.990752	-2.13657	1.53318e-08	4.49419	4.34724	4.88595	3.58095	2.68142	5.67627	4.97515	5.65622	4.76115	1.94448	5.29726	4.03689	5.32129	3.43353	1.52332	4.79926	3.93581	5.18996	3.95718	2.55011	4.80393	4.91079	5.11219	4.29415	1.92986	4.3886	3.95776	4.89387	4.22301	0.707341	4.97213	4.63328	4.96424
BDH2	0.287843	0.562636	-0.0398768	0.973902	-0.117777	0.7882	0.532963	0.244497	-0.497644	0.0695257	-0.397745	0.346926	0.525845	0.410871	-0.955849	0.000637427	5.02094	4.8861	4.68242	4.64912	3.89087	4.41796	4.63812	4.48911	4.69975	3.57675	5.37699	4.80627	5.39237	4.18077	3.3534	5.15985	5.04015	5.10843	4.61507	3.34366	5.11288	4.80696	5.18146	4.16862	3.85586	5.32806	5.1153	5.56914	4.84797	4.16677	5.11443	4.46663	5.31369
ZNF165	-1.19889	0.215098	-1.42744	0.0422262	0.668222	0.401479	-1.21139	0.00174809	1.79886	8.53865e-05	1.11141	0.00744364	-1.08105	0.0449384	1.76522	0.000318908	4.44444	4.5966	4.80795	5.59254	5.42289	2.65242	3.61258	3.46358	3.63562	3.71002	2.00775	3.43544	3.33579	5.54504	3.99725	3.31739	4.2286	3.76963	5.12354	4.59742	4.32281	4.69506	4.57377	4.91864	5.37612	2.65821	2.93539	2.63753	3.89237	3.83072	2.13814	2.85192	2.84162
BECN1	-0.116263	0.761772	-0.20072	0.734647	0.06626	0.833964	0.00244785	0.995621	-0.102983	0.598164	-0.18865	0.534547	0.226025	0.524773	0.00358852	0.985512	7.91989	7.98126	8.04103	7.70357	7.36792	7.84093	7.55342	7.84852	7.7511	7.15003	7.92529	7.58027	7.91593	7.30566	7.31629	7.98493	8.02751	8.06371	7.78725	7.4538	8.10853	7.92822	8.10627	7.66919	7.36949	7.56072	7.56475	7.81633	7.44416	7.55462	7.72311	7.7959	7.62044
IL12RB2	0.410349	0.809444	0.999797	0.636788	-0.0215429	0.990574	-0.273978	0.818297	1.17821	0.0691071	1.17655	0.260881	0.125522	0.935704	1.19739	0.0494952	1.19651	-0.380682	1.80795	1.79668	2.00335	0.330495	0.805228	0.656225	-0.408773	1.94448	2.29726	1.89938	1.49929	2.32662	1.67532	1.62933	1.78381	2.48952	2.78725	2.73069	1.5452	1.91079	2.50338	2.95711	2.30837	0.520703	1.10532	0.467603	2.0959	1.80688	2.47256	3.09984	1.47239
BEND5	0.271665	0.769637	-0.175627	0.925578	-0.216737	0.7854	0.314687	0.837695	-1.36382	0.0196639	-1.1669	0.152235	0.910795	0.638419	-2.30008	0.000370113	3.00387	3.14288	3.22299	1.43411	0.681418	3.60351	3.05316	3.65622	2.05066	1.20752	3.74472	2.82538	3.54991	1.7961	1.3534	3.88567	3.31433	4.17402	2.71325	1.22819	2.82531	2.91079	3.26892	1.03111	-1.39207	3.55633	3.06468	3.85992	2.54841	1.48495	3.3425	2.6068	3.50214
BEST1	-0.261099	0.838755	-0.298357	0.880189	0.195863	0.854731	-0.34778	0.725063	0.385566	0.532243	0.172248	0.875115	-0.0586727	0.955884	2.84307	3.23343e-11	3.31199	3.01164	2.72549	2.94868	4.48877	2.55289	2.12716	2.35666	2.59123	4.83201	1.83783	2.03689	2.59882	2.94811	3.90799	2.70733	2.31433	2.38261	2.46532	5.47611	2.64474	3.32583	2.98881	2.95711	5.20785	2.19878	2.69028	1.58308	2.37154	4.73288	2.25844	2.09984	2.69478
BET1	-0.149431	0.783328	-0.347351	0.735847	0.0571268	0.938943	-0.274751	0.63072	-0.256039	0.41351	-0.336681	0.61758	-0.239996	0.669777	0.0618179	0.826759	5.48191	5.65274	5.6153	5.35467	5.12436	4.95499	4.26466	4.88504	4.31915	4.20752	5.49604	4.19216	5.13488	4.45907	4.74571	5.37827	5.78381	5.85209	5.31081	4.98307	5.73784	5.62351	6.13565	4.79665	5.06737	5.14129	5.10532	5.36646	4.40256	4.64145	5.16148	5.03183	5.62214
BET1L	0.287991	0.404011	0.143195	0.83803	0.320333	0.166366	0.150443	0.714322	0.519134	0.00765482	0.180521	0.635902	0.666242	0.0107008	0.0403765	0.843035	7.50939	7.46794	7.2998	7.77141	7.10348	6.35286	6.56012	6.58696	6.82485	5.7621	7.31356	7.56045	7.30664	7.46538	6.70212	7.54687	7.9016	7.49274	8.07265	6.88163	7.43828	7.46538	7.42463	7.46407	6.83675	7.32806	7.57383	7.67217	7.66015	7.44302	7.68604	7.90991	7.65892
BEX2	1.12056	0.0129169	0.230579	0.797992	0.261878	0.609715	1.01671	0.00295267	-0.0646088	0.881556	-0.346895	0.466707	0.294426	0.641969	0.482211	0.147413	4.9691	5.21923	4.54491	4.5094	4.85134	4.57842	5.07201	4.97815	4.96627	4.23726	5.12323	4.88124	4.54991	4.55691	4.13476	4.34205	4.63625	4.72656	4.4426	4.947	5.13016	5.24866	5.73605	4.85893	5.09979	6.08142	5.28412	5.70919	5.61616	5.0799	5.45378	5.18283	5.95889
NR4A1	-1.04571	0.114005	0.346679	0.660721	6.18264	2.35474e-67	0.434304	0.245928	7.30388	2.0943e-114	1.10456	0.00246799	0.733752	0.00845246	7.21997	5.18149e-131	5.84037	10.7541	6.28188	11.9858	11.7152	4.13785	11.0906	3.97815	11.2057	11.0676	3.92529	11.8067	4.84168	12.6385	11.6587	5.43669	11.2692	4.70454	12.1913	12.002	4.98577	10.6987	5.92292	11.9587	11.8285	3.69063	11.7521	4.59689	12.4969	12.6881	4.16917	11.3022	4.53128
BFAR	-0.0384413	0.941836	-0.26505	0.631113	0.293748	0.228095	-0.0143026	0.976949	0.22838	0.283196	-0.0843126	0.821848	0.0733117	0.889795	0.400631	0.0321295	6.48191	6.6746	6.73605	6.5983	6.40934	6.59102	6.41994	6.65058	6.44298	6.41697	6.56575	6.80627	6.74178	6.60917	6.33068	6.58353	6.72241	6.83699	6.63023	6.37114	6.81466	6.75768	6.69716	6.47074	6.49668	6.3886	6.41517	6.22249	6.58944	6.32205	6.30807	6.52787	6.33037
BHLHE40	-1.90665	0.083414	-2.05621	0.000119063	0.47115	0.711868	-2.70962	0.000169068	1.12446	0.145069	0.637511	0.613282	-2.824	0.000806046	3.14527	5.24688e-07	7.26618	7.60231	7.51761	8.20795	9.78798	4.95499	4.44908	4.27093	4.54542	8.33164	5.00775	5.34564	4.73633	6.03557	8.01517	6.43669	7.08149	6.58304	7.59461	8.98641	7.12586	7.1962	7.24755	7.786	9.6037	3.98013	4.78088	4.32558	4.87034	6.86577	5.01546	5.1187	5.37928
BHLHE40-AS1	-1.29272	0.286011	-1.85409	0.025771	0.858096	0.357353	-2.24275	0.000844629	0.998944	0.161027	0.126357	0.918501	-2.18356	5.11413e-05	3.11153	0.000191286	3.85948	4.4773	4.12988	4.43411	6.42289	1.06746	1.12716	1.46358	1.91316	5.08199	0.422789	2.82538	1.69193	2.43353	4.54322	3.26676	3.65828	2.85209	3.89159	5.13508	3.78224	4.41329	3.93634	4.61608	6.22264	1.19878	1.74275	0.689995	1.54841	3.89999	2.25844	2.49577	2.27975
BICD1	-0.391182	0.626509	-0.305456	0.845	-0.24712	0.708229	-0.442357	0.663907	-0.485821	0.327227	-0.257142	0.78743	-0.238819	0.867894	-0.572835	0.224655	3.31199	3.07875	4.22299	3.21172	2.26638	3.55289	3.89269	3.90415	2.76115	0.944482	3.69581	3.10102	4.24652	3.21114	2.52332	3.5038	3.0062	2.9301	2.46532	3.03554	3.78224	3.49576	3.82531	2.29415	1.60793	3.05676	2.52036	3.55507	2.49183	2.14791	2.86251	3.13732	3.44202
BICD2	-0.144182	0.781023	0.508965	0.358921	-0.355164	0.287679	-0.154712	0.736889	0.000947952	0.996464	0.3395	0.326618	-0.64898	0.0997527	-0.468366	0.0400514	6.27688	5.52621	6.22299	5.93054	5.25127	6.52689	6.18893	6.21847	6.32594	4.81238	6.10461	5.88124	6.32129	5.69227	5.01161	6.48177	5.44678	5.91099	5.97312	5.15102	5.82531	5.77429	5.76642	6.11006	5.05088	5.78374	5.99609	6.19552	5.88689	4.30938	5.85299	6.3317	6.09688
BID	0.707524	0.0519128	0.10154	0.915297	0.49278	0.105889	0.452492	0.197439	0.287904	0.251764	-0.222951	0.592112	0.123363	0.830923	0.90966	4.74348e-05	5.70958	5.99436	5.496	5.75604	5.76888	5.833	5.68787	5.74369	6.00062	6.10637	5.34562	5.90837	5.62267	5.39436	5.90029	5.43669	5.93581	5.63637	5.58426	6.03554	5.55802	5.46879	5.37128	5.43711	5.50275	6.03167	5.94102	6.02219	5.79049	5.80085	5.95888	5.93407	5.93728
C17orf96	-0.843802	0.84048	0.205028	0.950598	2.89642	0.0434401	0.753405	0.43706	4.04929	1.27422e-05	1.11458	0.420252	-0.208163	0.875433	4.12597	3.49959e-07	-0.388452	0.20428	0.638023	2.08619	2.76888	-0.254467	-0.194772	-0.343775	1.76115	3.20752	0.422789	3.53165	-1.30807	4.11803	2.74571	-1.54059	1.42124	0.267132	2.85764	3.5012	0.737845	1.0628	-0.818544	2.29415	2.06737	-1.80122	2.39482	-2.11736	4.15175	2.06991	-0.385419	2.17384	-0.112572
PTGER4	-0.412953	0.409124	-0.14328	0.827717	1.4705	1.49291e-09	-0.538527	0.0461816	2.59049	1.89894e-33	1.10219	1.65687e-16	-1.30307	3.88243e-06	3.06255	2.67085e-33	7.38963	8.50501	7.7068	9.56118	9.61658	6.46663	8.32683	6.36358	8.26718	8.78746	6.43028	8.48885	6.49929	9.37185	9.08811	7.21095	8.52827	6.8571	9.59782	9.66559	7.41027	8.32958	7.44355	9.426	9.95389	6.25947	8.05174	6.50103	8.54755	8.14316	6.75669	8.55755	6.40706
SLC1A5	0.401901	0.679411	-0.296638	0.686504	4.74488	4.58973e-46	0.043875	0.940828	5.86394	2.87982e-76	1.09901	0.000788915	0.384349	0.465517	4.85485	6.70306e-50	4.07098	7.71471	4.59222	8.83743	8.08016	3.44597	8.71961	4.41111	8.87547	8.79997	2.83783	8.73733	3.21549	9.61699	7.79011	3.26676	8.38041	3.32603	9.21603	7.49185	4.43828	8.3183	4.70502	9.56093	8.45499	3.24317	8.17141	3.63753	9.06472	7.8381	4.43476	7.86594	4.73292
BIN3	0.0503988	0.930127	-0.0909379	0.915297	0.37648	0.142943	0.165778	0.694471	0.395671	0.0767772	0.000362036	0.99952	-0.0388746	0.946569	1.03003	3.16991e-08	5.91533	6.28465	5.92343	6.01907	6.52062	5.60351	5.79391	6.13196	5.99211	5.87048	6.14161	6.0204	6.1182	5.9023	6.3134	5.80813	6.25774	6.18202	6.39014	6.51974	6.01397	6.15026	6.12397	6.06674	6.17779	5.73016	6.09021	6.01192	6.1967	6.27067	5.85775	6.07592	6.0723
BIRC2	-0.620506	0.224635	-0.27886	0.713778	-0.386989	0.361282	-0.604867	0.0466324	-0.0671683	0.850138	0.301057	0.428506	-0.438605	0.323857	0.374167	0.162046	6.59454	5.98564	6.97341	6.78663	6.97144	6.27691	5.40514	6.35666	5.59123	5.65598	7.53131	6.71701	7.71152	6.6318	6.55797	7.48454	6.76363	7.08731	7.05404	7.03983	6.72653	6.74087	7.008	6.72041	6.97426	6.62923	6.44715	6.86563	6.32371	6.72017	5.81915	6.1187	5.96958
BIRC3	-0.341074	0.56273	-1.09276	0.00904507	-0.184451	0.735681	-1.20753	6.93815e-07	0.294294	0.370297	0.459695	0.166214	-1.41259	1.47439e-08	1.43423	1.16152e-07	9.46953	8.99109	9.34883	9.17942	9.87679	7.78993	8.06026	7.8411	8.10298	9.53843	8.18877	8.10298	8.21157	8.98373	9.50821	9.1194	8.81478	9.31244	9.2573	10.1954	9.071	8.71385	9.13856	8.83201	9.79281	8.78561	7.90406	8.32972	8.04396	8.46604	8.03665	7.15798	8.23505
BIRC6	-0.428641	0.210672	-0.127182	0.868924	-0.200896	0.518769	-0.299897	0.261898	-0.103184	0.63199	0.0798509	0.830487	-0.177963	0.703623	-0.311656	0.137797	7.90157	7.81899	8.20027	7.95991	7.33605	8.59572	8.15396	8.42771	8.00908	7.48983	8.17322	7.94814	8.17373	7.73209	7.53331	8.5228	7.59973	8.10843	7.81405	7.0441	8.26728	8.02627	8.11219	7.9356	7.24093	7.67653	7.39687	7.71236	7.46268	7.12399	7.45221	8.01179	7.54206
BISPR	-0.0598939	0.962105	0.352895	0.864874	-0.642222	0.499012	-0.348169	0.760555	-0.44266	0.487609	0.178966	0.899956	0.112544	0.960474	-1.57328	0.00915513	3.13511	2.61932	3.09745	2.08619	1.26638	3.87482	2.50567	3.56312	3.23508	1.20752	4.04728	2.74738	4.01386	2.94811	1.16075	2.98297	0.613886	3.48952	2.92476	0.643223	2.5452	3.0628	2.8819	2.16862	1.77786	3.24317	2.88959	3.05257	2.0959	1.22191	2.65897	2.7099	3.44202
SHF	-0.798329	0.346604	-0.250539	0.86306	0.372201	0.569187	-0.720298	0.247195	1.48745	0.00024033	1.09374	0.039139	-0.843307	0.00626946	4.23629	3.79869e-68	3.19651	3.42667	3.16158	3.53364	6.66441	2.3305	2.80523	2.65622	3.80068	6.74667	2.74472	3.78691	3.01386	4.58037	6.77966	3.45941	3.42124	2.76963	4.46532	6.96515	3.5452	3.13319	3.08835	4.89901	6.92986	2.19878	3.2208	2.05257	3.40256	6.1288	2.31502	3.17384	2.93182
BLK	0.668158	0.581693	0.952044	0.570841	-0.472696	0.720667	0.147501	0.934348	0.0591529	0.963796	0.520825	0.769488	0.134425	0.963505	-1.09824	0.246129	3.36644	2.52621	3.09745	3.53364	2.26638	-1.25447	-0.194772	0.241187	-1.40877	-1.37745	1.15975	1.38481	2.39237	1.21114	-0.0616407	2.04437	0.613886	2.0041	0.0502863	-0.356777	2.05977	2.0628	1.76642	2.03111	0.192897	2.78374	2.69028	2.78953	2.0959	1.06991	2.78451	2.6068	1.88743
DUSP8	0.126102	0.89782	-0.217634	0.876486	0.353847	0.66138	-0.0864425	0.898443	1.23408	0.0013195	0.863984	0.113332	-0.909437	0.0870776	3.2855	6.36032e-17	4.9514	5.34724	5.09745	5.81658	7.30347	3.06746	3.71212	3.17979	4.14582	6.01487	3.23014	3.89938	3.39237	5.22609	6.37021	4.26676	4.19885	4.68217	5.24668	7.74651	4.46577	4.26443	4.50338	4.85893	6.07554	4.22114	4.42725	3.68999	5.4553	6.25313	4.28701	4.19177	3.09688
BLOC1S2	-0.0492128	0.941397	-0.750945	0.163999	0.372097	0.382203	-0.00230723	0.996097	0.174055	0.564644	-0.217374	0.631666	0.11753	0.842562	0.489308	0.0701813	6.58309	6.71735	6.35227	6.29209	6.09081	6.04015	5.9651	5.71151	6.07504	6.15394	5.92529	5.88124	5.95872	6.04403	5.74571	5.99079	6.38207	6.41688	6.31707	6.40477	6.46577	6.79615	6.61608	6.09289	6.30142	5.8354	5.88959	5.99638	6.01288	6.06991	6.14986	5.5314	6.13536
BLOC1S3	0.307945	0.494538	-0.531653	0.400365	-0.0719855	0.877359	0.369116	0.417245	-0.605978	0.0169144	-0.552739	0.101212	-0.0459214	0.968587	-0.831781	0.017655	5.66683	5.51414	5.59222	5.03615	4.78994	5.37489	5.19755	5.45064	5.22058	3.98011	5.74472	5.27789	5.7794	4.55691	4.23604	5.57835	5.54462	5.7802	4.84036	3.10266	6.05073	5.77429	5.8819	5.16862	4.71646	5.73016	4.60782	5.77138	5.02788	3.96608	5.95888	5.31952	5.85321
BLOC1S4	0.2885	0.456057	0.0528467	0.953738	0.266614	0.361282	0.144013	0.713825	0.260186	0.236407	-0.0269766	0.957607	0.438426	0.198674	0.385542	0.0601409	6.59454	6.85294	6.43244	6.52157	6.22058	6.43902	6.53315	6.59286	6.64651	6.59983	6.68958	6.51409	6.92075	6.62618	6.43555	6.36027	6.74831	6.57091	6.55808	6.22065	6.57705	6.48906	6.52131	6.5036	6.42172	6.55633	6.74596	6.66727	6.66815	6.62109	6.68336	6.66249	6.70121
BLOC1S6	0.26311	0.554238	-0.00604441	0.995335	-0.0801099	0.847437	-0.0563499	0.912352	-0.147245	0.604201	-0.0847097	0.839058	-0.187107	0.681454	0.317243	0.164187	6.92896	6.52621	6.72017	6.60403	6.43631	6.82768	6.33661	6.66745	6.44921	6.25918	6.44516	6.36536	6.34298	6.16534	6.26029	6.48731	6.44043	6.61291	6.20003	6.42458	6.86197	6.48906	6.75888	6.17679	6.50275	6.73405	6.49764	6.62073	6.3518	5.96608	6.7387	6.3833	6.65561
BLVRA	0.476939	0.45303	-0.526683	0.647048	-0.013458	0.989373	0.0102624	0.992966	-0.596414	0.170317	-0.602902	0.420252	-0.572925	0.572353	-0.985518	0.0137014	4.7613	4.86725	4.82785	3.98431	3.20498	4.1718	3.80523	4.21081	4.11479	2.52944	4.00775	3.16242	4.18379	2.62618	2.3534	3.95126	4.2286	4.23676	3.67478	3.03554	4.49273	3.95032	4.46686	3.51654	2.51483	4.34852	3.52036	4.13057	3.0179	2.35942	4.79449	3.75881	4.62889
BLVRB	1.05757	0.0478871	1.04578	0.316022	-0.392498	0.609106	1.05062	0.116031	-0.342392	0.533558	0.0322191	0.982378	0.411028	0.664334	-0.0816665	0.868437	3.61155	3.70678	3.22299	3.21172	2.76888	2.99346	3.61258	2.90415	3.59123	2.94448	3.42279	2.38481	3.69193	3.27003	3.16075	3.31739	2.93581	2.85209	1.92476	2.81315	3.59583	2.32583	3.08835	2.87911	2.41529	4.3073	3.48998	4.16804	3.77871	3.02927	4.27279	4.31135	4.13536
HK2	-0.416788	0.565315	-0.00401791	0.998372	1.45681	0.00110105	-0.544753	0.289163	2.56971	3.03767e-14	1.09322	0.0393025	-0.108998	0.928959	0.68639	0.164295	3.69901	4.40068	3.72549	6.08619	4.14085	4.57842	5.81645	4.21081	5.7909	4.40391	4.36139	6.09315	3.86186	6.34042	3.77966	3.98297	5.36877	3.58906	6.03518	3.16679	4.73784	5.69506	4.31074	7.25993	5.28036	3.48418	5.6701	4.01192	6.06229	4.08981	3.70204	5.29486	3.64232
PHLDA1	-1.07255	0.216154	-0.444007	0.57439	2.31405	0.00184387	-0.129648	0.791106	3.41918	2.41035e-08	1.08687	0.00180298	-0.880255	0.0110213	5.3502	2.46134e-20	5.61155	7.5232	5.35227	7.90288	9.85322	4.23739	7.19755	4.27093	7.29513	9.59625	3.48168	7.13204	3.82122	8.07739	9.26104	3.85172	6.36877	4.20573	7.665	9.33409	5.46577	6.88042	5.44824	8.4354	9.96933	3.10567	6.8925	2.92703	7.60786	8.27611	4.0069	6.18731	4.15421
BMP2K	0.256049	0.740353	0.416594	0.60248	0.280697	0.67782	0.172007	0.815551	0.102236	0.864017	-0.199531	0.804878	0.973946	0.0555997	-0.807918	0.0432387	4.39291	4.57351	5.17718	4.83621	4.03897	4.85406	4.78251	4.6335	4.6136	3.98011	5.70819	5.55473	5.36436	5.3541	3.3534	4.98297	4.91767	4.48952	4.41952	3.22819	4.26141	4.96969	4.08835	4.13545	3.46592	5.06914	5.47455	4.95946	4.90326	4.22191	4.85299	5.43688	4.89865
BMP6	-0.0699265	0.951042	-0.521501	0.757364	-0.418813	0.555445	-0.318358	0.782599	-0.408281	0.442811	-0.00920942	0.994444	-0.255134	0.873451	-0.557071	0.272233	2.85948	2.61932	2.63802	2.43411	2.26638	3.26909	3.32879	3.11566	3.44921	2.42991	3.15975	2.16242	3.08425	2.53307	2.16075	3.31739	2.70135	2.58906	2.55279	1.64322	3.13016	2.74087	3.42938	2.40962	1.92986	2.95366	2.18332	2.58308	2.37154	1.22191	2.65897	1.85192	2.74541
BMP8A	-0.933761	0.426564	1.17886	0.347729	-0.236909	0.847299	0.128926	0.898501	0.712772	0.223359	0.929784	0.291328	-0.53077	0.68041	0.438943	0.470083	1.4189	0.941246	2.22299	3.01907	2.92935	2.20496	2.12716	3.61042	3.11479	2.20752	3.23014	2.96977	3.39237	3.53307	1.81283	2.85172	2.19885	2.26713	2.85764	2.89115	2.64474	2.32583	3.93634	2.70918	2.06737	1.89921	3.57925	2.4062	3.13338	1.06991	1.07401	3.09984	3.24498
BMP8B	0.00724445	0.994574	-0.200946	0.90032	0.145844	0.848136	-0.570296	0.610415	-0.015949	0.982831	-0.179546	0.883509	-0.350626	0.788357	-0.316886	0.536401	3.65594	3.57351	3.63802	3.38164	2.85134	2.91546	2.89269	3.86568	3.05066	1.20752	3.08575	3.03689	3.39237	2.87411	2.60132	3.5038	3.52078	3.48952	3.82288	2.55011	3.05977	3.13319	3.35138	1.03111	1.60793	3.19878	3.29295	3.24019	2.37154	1.89999	3.04085	2.89631	2.74541
BMPR2	0.346124	0.468679	0.14978	0.905036	-0.181054	0.765715	-0.0931686	0.889464	-0.139186	0.690264	0.0273469	0.97441	-0.469295	0.542646	-0.476316	0.100141	5.16614	4.70678	5.41938	4.98431	4.23601	6.04015	5.03405	5.59874	4.98354	3.90796	5.49604	5.64354	5.37843	5.22609	4.6388	5.61928	4.52078	5.07449	4.65515	3.92863	5.07769	4.82833	5.35138	4.85893	4.16252	5.57381	5.06468	5.4062	5.06714	4.20377	5.34929	5.21824	4.96424
BMS1	-0.499532	0.103537	-0.278282	0.654596	0.323276	0.263211	-0.35101	0.239248	0.479219	0.0031962	0.13853	0.736287	-0.409554	0.21928	0.31196	0.0709803	7.14682	7.37421	7.25641	7.32719	6.9482	7.38578	7.27283	7.27093	7.26365	6.93997	7.19977	7.63815	7.30296	7.40425	6.97545	7.3451	7.08149	7.32241	7.47655	6.72537	7.05526	7.18795	7.00164	7.39218	6.8794	6.3332	7.02551	6.96212	7.0959	6.46984	6.58325	7.09271	6.33451
BMS1P20	-0.601489	0.254945	-0.133453	0.914019	0.103204	0.852706	-0.515621	0.343028	0.438227	0.198798	0.314924	0.597838	-0.224076	0.823478	0.298936	0.482242	4.65594	4.4773	4.19261	4.27061	4.07374	3.50042	3.66321	3.82615	3.11479	2.87048	4.56575	4.50819	4.7794	4.69227	3.74571	4.58869	4.13745	4.70454	4.65515	3.64322	4.5452	4.89062	5.11219	5.24834	5.11573	3.72234	4.44319	4.49735	4.27424	3.85418	3.80441	4.31135	4.81816
BMS1P4	-0.698371	0.33804	0.163279	0.913802	-0.104998	0.88972	-0.45921	0.524115	0.0258663	0.962757	0.111253	0.892679	-0.313462	0.775714	-0.0445195	0.925912	3.36644	3.31976	3.95995	3.62675	2.92935	3.55289	2.39019	3.24119	2.67869	2.42991	3.92529	3.43544	3.93986	3.58037	3.44086	4.15985	3.86181	4.23676	3.50972	3.28708	3.49273	3.32583	4.31074	3.40962	2.6954	2.65821	3.45895	3.16804	3.1699	2.14791	3.0069	3.80611	4.09688
BMS1P6	-1.19181	0.138648	-0.833994	0.540693	-0.339044	0.64962	-1.77736	0.0289363	-0.278826	0.581044	0.0414907	0.971734	-0.564788	0.679198	-0.450012	0.396916	3.31199	2.42667	3.496	3.21172	3.07374	3.69973	2.39019	4.04854	2.49812	1.62255	3.59271	2.66492	3.08425	2.21114	1.67532	3.66886	2.78381	3.26713	3.05029	2.96515	3.19728	3.69506	4.53901	3.1015	1.41529	1.19878	2.02286	1.88264	1.0179	1.22191	2.56878	2.24423	2.97489
BNIP1	-0.047524	0.959084	-0.69634	0.439497	0.575702	0.272573	-0.0112672	0.988928	0.417065	0.268971	-0.176929	0.8019	-0.148385	0.837838	1.15089	0.000311057	4.84037	5.34724	4.84748	4.75604	5.10768	3.55289	3.89269	3.74369	4.39858	4.35047	3.88222	4.27789	3.15136	4.21114	4.30759	4.07412	4.47187	4.68217	4.37221	5.03554	4.41027	4.69506	4.70502	4.66338	5.00025	4.26486	4.44319	3.90501	4.60286	4.73288	3.86251	3.49577	4.11625
BNIP2	-0.0703117	0.893442	-0.245401	0.660605	0.438967	0.0460495	0.0550405	0.902131	0.383643	0.0398748	-0.0747125	0.855043	0.439495	0.239225	1.05798	2.85327e-07	7.71484	7.76142	7.68242	7.83621	8.04336	7.73705	7.93451	7.49543	7.92438	8.29498	7.51731	7.94814	7.69193	7.89997	8.29738	7.80813	7.92223	7.57395	7.67234	7.76476	7.80931	8.28196	7.62025	7.91131	8.42492	7.03167	7.72003	7.311	7.56907	8.55283	7.73611	7.7573	7.60167
BTLA	-0.19023	0.766706	-0.526189	0.299815	2.31485	7.18044e-23	-0.488705	0.246919	3.41891	6.23087e-41	1.0824	0.000424294	-0.966438	0.00856294	2.30494	4.03049e-21	4.89695	6.80419	5.06429	7.66567	6.14085	4.38939	6.99505	4.70062	7.05883	6.88465	4.64518	7.19216	4.57458	8.30037	6.50314	5.2923	7.31433	4.85209	8.33723	6.68762	4.64474	6.71241	4.64089	7.61307	6.84155	4.50256	6.41921	4.54085	7.18782	5.78873	4.44747	6.57643	4.47239
LAMP3	0.35054	0.813798	-0.0634076	0.983813	-0.121164	0.928636	-1.59638	0.103639	0.964918	0.113264	1.06386	0.249862	-2.49126	2.12532e-05	2.7553	2.07817e-11	1.93348	1.61932	3.03034	2.08619	4.03897	2.833	1.80523	1.65622	1.91316	5.0655	1.83783	1.16242	2.01386	2.94811	3.99725	1.91884	1.93581	2.0041	2.27268	3.39811	2.05977	1.91079	3.26892	2.79665	4.25179	2.5207	1.74275	1.78953	1.30741	1.80688	1.19954	1.31135	1.34686
BOD1	0.423417	0.500974	-0.0874001	0.953896	0.364754	0.540665	0.200745	0.752237	0.141266	0.755118	-0.244068	0.719357	-0.292543	0.683825	0.39353	0.275273	4.46953	4.97687	4.80795	4.45964	3.92935	4.52689	4.71212	4.97815	4.39858	4.20752	4.79202	4.84424	4.73633	4.48416	4.46192	3.78133	4.36877	4.46353	4.08003	4.31565	4.43828	3.9888	4.70502	4.06674	3.96549	4.59109	4.80576	4.85992	4.47733	3.83072	4.60327	4.09984	4.29682
BOD1L1	0.0550707	0.916618	-0.159208	0.811314	-0.0258226	0.950892	-0.16325	0.714665	0.00131517	0.994948	0.0089863	0.985169	-0.416455	0.257027	0.180781	0.425357	7.13511	7.27753	7.67145	7.32024	7.14085	7.68511	7.21886	7.58104	7.1265	6.55919	7.68645	7.31216	7.74722	7.03557	6.86515	7.50653	7.17231	7.58605	7.29505	7.21308	7.24564	7.05828	7.52131	6.88411	6.61356	7.35106	7.0621	6.97804	7.17215	6.3512	7.09638	7.02934	7.32622
ADAMTSL4	0.408506	0.781644	0.203993	0.927335	0.323297	0.7501	0.198767	0.840557	1.20863	0.0298914	0.865564	0.271127	0.0821513	0.938078	2.23641	3.70239e-07	2.61155	2.70678	2.09745	2.43411	4.26638	1.91546	2.61258	2.35666	2.39858	4.08199	2.64518	2.48435	2.2769	3.21114	2.99725	1.91884	2.19885	2.1416	3.63525	3.77251	1.5452	2.0628	2.64089	2.95711	3.89334	3.05676	2.57925	2.27496	3.40256	3.39184	1.07401	2.49577	2.34686
BOLA3	1.5671	0.0199612	-0.0345929	0.987933	0.591008	0.489551	0.86313	0.261973	0.389451	0.531967	-0.2237	0.851511	1.14046	0.334552	-0.42648	0.563876	2.85948	3.20428	2.44538	2.21172	2.00335	2.74553	2.39019	2.74369	2.59123	1.62255	2.42279	1.38481	2.7794	2.32662	0.353397	2.3663	3.19885	3.38261	2.78725	2.34366	2.19728	3.13319	2.8819	2.95711	0.607935	3.9267	3.10532	3.24019	3.60286	2.54384	3.54532	2.43688	3.81816
ATHL1	-1.61103	0.0248426	0.417056	0.90956	1.91017	0.122837	0.028076	0.984193	3.72409	1.87772e-08	1.79625	0.163471	-1.49651	0.446457	1.39787	0.0937005	4.44444	5.45221	4.86684	8.36822	7.09505	4.36024	5.84962	6.06562	6.16866	4.32299	5.98757	8.34564	6.64613	9.53081	5.05384	6.22759	7.16078	4.79069	8.5673	6.67113	3.82531	5.59885	7.52131	8.54366	4.79776	3.4467	7.85723	4.34207	9.27686	2.35942	3.74386	7.14424	5.66221
BORA	-0.258838	0.637191	0.235001	0.8454	-0.549674	0.191023	-0.725432	0.11022	-0.0738569	0.830846	0.456335	0.388192	-0.649807	0.323831	-0.307537	0.341091	4.78147	3.82877	5.03034	4.60403	4.10768	5.10308	4.50567	4.99607	4.29167	3.52944	4.86019	3.62185	5.16767	4.27003	3.3534	5.17365	4.61389	5.10843	4.73211	4.22819	4.92767	4.64776	5.24755	4.79665	4.30837	4.40823	4.29295	4.4525	3.75486	2.98745	4.49722	4.6068	4.73292
ADAMTSL4-AS1	-0.315085	0.83344	-0.0707725	0.980982	-0.0984022	0.941123	-0.460031	0.660165	1.11241	0.0636875	1.18569	0.153419	0.21107	0.85121	1.59059	0.00154173	1.78147	1.78924	1.63802	1.94868	2.26638	2.55289	1.12716	2.11566	2.05066	3.14612	2.74472	1.57745	1.69193	3.27003	3.05384	2.04437	2.19885	1.85209	2.85764	3.10266	1.73784	1.91079	2.76642	3.16862	3.41529	1.5207	1.74275	2.20457	2.65533	2.98745	1.61458	1.75881	1.47239
BPHL	0.168564	0.852342	0.0164662	0.993202	-0.302609	0.65726	-0.245508	0.817978	-0.181264	0.760558	0.104661	0.930024	-1.29388	0.240485	-0.326335	0.569837	3.31199	3.26317	3.80795	3.75604	3.07374	2.91546	2.97515	3.61042	2.91316	0.622554	3.64518	2.96977	3.54991	2.21114	1.52332	3.81696	3.25774	3.81145	3.37221	3.39811	3.19728	2.64776	3.70502	2.51654	1.60793	3.3687	3.06468	3.63753	2.70595	1.48495	3.49722	3.02184	3.53128
BPNT1	-0.204365	0.737693	-0.474794	0.577945	-0.0663922	0.915164	-0.329234	0.597196	-0.252625	0.459214	-0.205445	0.745758	-0.26476	0.797053	-0.625297	0.0963295	4.91533	4.70678	4.95995	4.67115	3.26638	4.41796	4.47765	4.30008	4.42412	2.79248	4.98757	4.24988	4.62267	4.14974	2.81283	4.66886	4.44678	4.9301	4.59461	4.34366	4.92767	5.08072	4.73605	3.95711	3.81739	4.55633	4.29295	4.71553	4.1699	3.39184	4.32883	4.02184	4.82994
BPTF	0.397014	0.325837	-0.0794245	0.916019	0.0017769	0.997146	0.106121	0.825548	0.0321502	0.931625	0.0112645	0.983382	-0.146896	0.820839	0.135998	0.661905	7.49419	7.70678	7.75437	7.7405	7.63561	7.87482	7.81366	8.15208	7.6136	7.02343	8.28284	7.76728	7.93749	7.73209	7.09823	7.76547	7.59688	7.85209	7.74377	7.79804	7.75187	7.64776	8.08232	7.15213	6.76275	8.12062	7.64275	7.67054	7.81808	6.92513	7.90114	7.54888	8.15421
ULBP1	0.90494	0.914576	-0.410195	0.86799	5.25802	0.000582911	-0.22874	0.846318	6.19148	1.52191e-06	0.912572	0.390918	-0.127745	0.896481	7.82507	7.17698e-12	-1.38845	2.61932	-0.361977	2.94868	4.91024	0.330495	2.89269	-1.34378	3.05066	5.09829	-0.162173	2.74738	-1.30807	3.71364	4.05384	-1.54059	1.42124	0.267132	2.37221	3.64322	-1.26216	1.0628	-0.818544	2.03111	3.81739	-1.80122	2.02286	-2.11736	2.65533	3.98745	-0.800457	1.31135	-2.11257
BRAP	-0.389542	0.27576	-0.254014	0.684879	-0.0339052	0.93329	-0.400874	0.271257	0.017099	0.956222	0.0336045	0.952165	-0.0248594	0.970459	-0.0528819	0.827277	6.73049	6.21177	7.00871	6.49712	6.18921	6.57842	6.78251	6.45064	6.23508	5.87994	6.48168	6.51997	6.32129	5.87411	6.0399	6.72619	6.59688	6.68779	6.55808	5.69851	6.63266	6.43435	6.43884	6.61005	5.96549	6.01256	6.09526	6.26202	5.96692	5.80688	6.04921	6.27818	5.82407
BRAT1	-0.322639	0.465306	0.338676	0.601309	-0.370492	0.291132	0.226304	0.561941	-0.442506	0.0727445	-0.0912357	0.855043	-0.193302	0.710931	-0.468659	0.0466242	6.34626	5.69613	6.56876	6.00179	5.52691	6.55931	6.34439	6.91361	6.24944	5.48053	6.88768	6.34564	7.10132	5.95709	5.77125	7.07412	6.28631	6.55253	5.83165	5.56209	6.40318	6.25657	6.82531	6.18492	5.60793	6.07529	6.28854	6.78652	6.1241	5.33461	6.22929	6.69112	6.49476
BRCA2	-0.255236	0.74918	-0.0515153	0.976737	-0.420134	0.456765	-0.290002	0.766795	-0.575617	0.193723	-0.173469	0.851122	-1.13921	0.06397	0.415413	0.262424	3.85948	3.66371	3.88595	3.32719	4.03897	3.99346	3.56012	3.97815	2.91316	1.62255	4.12323	3.38481	4.36436	2.94811	3.39779	3.54687	3.13745	3.81145	2.55279	4.06949	4.19728	3.26443	4.39091	3.56717	3.41529	3.55633	3.32771	2.9701	3.05743	2.14791	3.36947	3.27818	4.36316
SLCO4A1-AS1	-0.470372	0.903765	-0.576324	0.829085	2.57552	0.0516406	0.0868385	0.951589	3.23168	0.000587958	0.630545	0.661824	0.90841	0.178335	3.86375	3.6732e-07	-1.38845	0.20428	0.959951	0.948682	2.85134	1.55289	0.805228	-0.343775	2.29167	3.90796	1.15975	3.03689	2.15136	2.94811	2.74571	0.0443678	1.42124	0.267132	2.46532	2.34366	-0.262155	2.0628	0.766419	2.95711	3.1315	-0.801225	1.74275	-1.11736	2.24029	3.42355	-0.385419	1.02184	-0.112572
DDIT4	-0.763935	0.146618	-0.518032	0.372513	2.14786	7.45278e-15	-0.423638	0.184515	2.66374	3.60181e-31	0.497832	0.146495	-0.592133	0.0609751	4.96569	3.75254e-92	6.46953	8.53818	6.43244	8.86157	10.5606	5.72281	7.86051	6.04854	7.99211	10.4649	5.67072	7.73985	5.96806	8.2298	9.96258	5.72619	8.01263	6.0041	8.44117	10.4457	6.33776	7.88553	6.46686	8.42171	10.7324	4.53863	7.76194	5.14943	7.73519	9.74822	5.53344	7.29693	5.05735
BRD2	-0.310699	0.485435	-0.229576	0.716453	0.151344	0.739979	-0.355659	0.318334	0.459914	0.102835	0.291912	0.470647	-0.423481	0.30451	0.828338	0.00191765	9.83856	9.78736	10.0908	10.1804	10.2394	8.86836	9.04959	9.04962	9.07202	8.89751	8.96968	9.0783	9.03623	9.20738	9.19653	9.78976	9.65418	9.72998	9.87789	9.90355	9.39962	9.49909	9.48181	9.57955	9.52829	8.92414	9.13138	9.19325	9.22193	9.18134	9.08168	9.44624	8.87824
ULBP2	-2.0405	0.211035	-1.51982	0.264684	0.7273	0.604292	-0.846832	0.341177	0.903119	0.314003	0.163927	0.898719	-1.96683	1.80664e-05	4.35921	5.67655e-06	3.78147	3.86725	3.496	3.71422	6.6701	-1.25447	2.26466	1.24119	1.59123	5.17714	-0.162173	2.82538	2.01386	2.94811	5.05384	1.26676	1.93581	1.48952	2.63525	6.56804	2.05977	2.44131	2.64089	2.61608	5.53867	0.520703	1.74275	0.88264	1.65533	4.08981	0.199543	1.17384	0.47239
BRD4	0.843548	0.00172623	0.147768	0.845032	0.530228	0.0200481	0.696437	0.0120685	0.646468	0.000941175	0.097538	0.839058	0.506907	0.0781357	1.29853	5.66036e-16	6.70958	7.32322	6.83278	7.27061	7.63852	6.57208	6.96005	6.71151	6.88125	7.11039	6.73264	7.03278	6.36436	7.13	7.1926	6.66398	7.03174	6.64795	7.17613	7.46021	6.71512	6.82302	6.70502	6.70354	7.24093	7.40335	7.27747	7.09453	7.78902	7.70089	7.22561	7.13037	7.4051
BRD7	0.545292	0.111009	0.119836	0.889556	0.112298	0.759066	0.476976	0.20214	0.0304205	0.912537	-0.100867	0.82332	0.744565	0.0242361	0.391249	0.0575829	5.9514	6.23403	6.10563	6.11057	5.96682	6.16339	6.32879	6.30008	6.27071	5.63378	6.20415	6.00372	6.33579	5.77592	5.64802	6.19411	6.20634	6.18996	5.88318	6.18238	6.16411	5.80696	5.82531	5.80722	5.79776	6.5475	6.2346	6.49366	6.57249	6.73919	6.32883	6.13269	6.64565
SELK	0.63331	0.190307	-0.0475548	0.967313	0.812731	0.0366037	0.26259	0.519765	1.38614	1.76719e-06	0.553861	0.173958	0.502921	0.299179	2.22023	8.77888e-13	6.89695	7.56476	6.38622	7.50634	8.04117	6.06746	6.73004	6.03126	6.85801	7.4586	5.96711	6.79177	5.66921	7.71099	7.18312	5.91884	6.84751	6.08305	7.68691	8.53956	6.55163	6.81233	6.44824	7.07551	7.99164	6.83902	7.29734	6.33385	7.84515	8.58911	6.77193	6.57643	6.87611
BRD9	0.1672	0.813516	0.484631	0.465302	0.528105	0.227303	0.374742	0.320585	0.913186	0.000870482	0.367603	0.404062	0.124396	0.856056	1.24635	1.79151e-05	4.9514	5.4395	5.39291	6.06138	5.8107	4.85406	5.56012	5.21081	5.46159	5.5052	5.60601	6.06127	5.5623	5.9925	6.08132	5.58869	5.5087	5.46353	5.73211	6.16679	4.64474	5.23272	5.18146	5.73155	5.26615	5.40823	6.1153	5.17726	6.32371	5.72017	4.9092	6.03183	5.43432
BRE	-0.1724	0.725809	-0.384408	0.51887	-0.0853345	0.83058	-0.180132	0.720113	-0.199029	0.474703	-0.13213	0.775334	-0.373701	0.384028	0.252853	0.260027	5.77142	5.73826	5.69331	5.42117	5.71484	5.86447	5.50567	5.62201	5.92214	5.11441	5.72047	5.65427	5.98655	5.03557	5.49295	6.21429	5.64731	6.30422	5.67478	5.65445	5.96666	5.67161	5.6244	5.68646	5.41529	5.52969	5.18332	5.65082	5.0959	5.22191	5.52747	5.39107	5.60167
BRE-AS1	-1.01449	0.240191	-0.981257	0.427028	-0.015429	0.987	-0.458352	0.586393	0.248367	0.609478	0.24471	0.782496	0.195988	0.836236	1.93023	8.41593e-07	3.31199	3.07875	3.03034	3.75604	4.85134	3.26909	2.80523	2.74369	2.49812	3.66695	3.23014	2.74738	3.08425	3.08561	3.39779	3.26676	3.65828	3.43706	3.22021	5.24314	3.43828	2.91079	3.08835	3.03111	4.36282	1.19878	2.57925	2.4062	2.30741	4.57241	2.61458	1.55236	2.93182
BRF1	-0.191858	0.73012	0.354358	0.608432	-0.103679	0.834355	0.118239	0.834951	0.0900094	0.801656	0.175267	0.738736	0.512352	0.277529	-0.443306	0.0927908	5.49419	4.99436	5.496	5.56927	4.68142	5.6644	5.29708	5.70062	5.44921	4.42991	5.51025	5.51997	5.64613	5.54504	4.41949	5.90235	5.19885	5.26713	5.13775	4.47611	5.13016	5.28003	5.72061	5.1015	4.36282	5.04427	5.50525	5.48255	5.52745	4.70734	5.17682	5.70367	5.36316
BRF2	0.372418	0.525863	0.223062	0.812855	-0.0931033	0.886827	-0.21014	0.78271	-0.167845	0.742279	-0.0876686	0.920054	0.343579	0.565044	-0.0552584	0.888292	5.37973	5.01164	4.90481	5.27061	4.20498	5.18848	4.39019	4.46358	4.39858	4.01487	4.61919	4.53165	4.49929	3.53307	4.26029	4.60915	4.88067	5.34038	4.67478	4.70931	5.2297	4.52223	4.82531	4.46407	4.16252	5.14129	4.92408	5.21356	4.22301	4.58649	5.15374	5.00166	5.02698
[truncated: 9,758 more rows]
[truncated: 2 more columns]
